# Supplementary material for: Specific alterations in gut microbiota are associated with prognosis of Budd–Chiari syndrome
Source: Oncotarget. 2017 Dec 14;9(3):3303–20. doi: 10.18632/oncotarget.23234 (PMC5790465; doi:10.18632/oncotarget.23234)
Supplement: Supplementary file 4 [file oncotarget-09-3303-s004.xls]

## Sheet: all information
Patient number	Groups	sequence	age	gender	Height (cm)	Weight (kg)	BMI (kg/m2)	Diagnosis	ALT 5-40 U/L	AST 8-40 U/L	GGT 11-50 U/L	CTP score	TP (64.0-83.0 g/L)	ALB (35.0-55.0 g/L)	GLO (20.0-35.0 g/L)	TB (0-21μmol/L) 3.4～17.1	DB 0-5μmol/L	IB 3-14μmol/L	PT (12-14 s)	D-dimer <200μg/L	PLT 83-303 10E9/L	Cirrhotic (Y or N)	HBsAg positive (Y or N)	Complication (Y or N)	Management strategy（0=Untreated，1=Radiological intervention，2=Portosystemic shunt，3=Portopulmonary shunt，4=Radical resection，5=TIPPS）	Postoperative anticoagulation（0=no,1=yes）
H_1	H	26965	75	F	159.8	55.9	21.89	H	10	14	9		75	46.6	28.4	12	5	7			215
H_2	H	27723	33	M	171.8	71.1	23.75	H	18	19	13		75	51	24	11	4	7			163
H_3	H	26808	36	M	176	75	24.2123	H	21	25	27		76	48	28	11	4	7			263
H_4	H	30647	36	M	164.4	51.3	18.9808	H	23	22	25		75.5	52.8	22.7	15	5	10			144
H_5	H	30828	46	F	155.8	65.7	27.0664	H	15	24	14		74.5	48.6	25.9	11	5	6			290
H_6	H	30667	43	M	177.3	79.6	25.3219	H	30	29	15		71.2	50.4	20.8	17	5	12			142
H_7	H	32473	37	M	171.2	60.4	20.6077	H	13	15	16		79.3	53.4	25.9	14	5	9			186
H_8	H	31632	48	M	169.6	74.2	25.796	H	40	29	28		75.1	48.7	26.4	14	4	10			255
H_9	H	38743	35	M	177	78	24.8971	H	18	25	23		73.5	48.7	24.8	22	7	15			121
H_10	H	29837	63	M	168	68	24.093	H	30	24	18		78.3	50.2	28.1	15	5	10			401
H_11	H	31736	39	M	168.9	52.7	18.4736	H	13	21	47		70.8	43.9	26.9	9	4	5			193
H_12	H	30411	35	M	167.9	62.8	22.2771	H	19	23	16		72.7	46.7	26	16	5	11			227
H_13	H	32565	40	M	178	75	23.6713	H	21	27	18		74.7	50.2	24.5	7	3	4			221
H_14	H	27029	47	M	170	67	23.1834	H	15	19	9		75.5	44.8	30.7	14	5	9			231
H_15	H	37608	40	F	155	60	24.974	H	26	29	68		73.4	47.9	25.5	7	3	4			220
H_16	H	31529	37	M	172	69	23.3234	H	28	26	37		72.9	44.9	28	12	3	9			207
H_17	H	31803	36	M	180	75	23.1481	H	21	23	8		78.5	50.3	28.2	14	4	10			276
H_18	H	35556	37	M	165	70	25.7117	H	21	21	37		72.8	46.8	26	12	4	8			189
H_19	H	25840	57	F	162.4	55.4	21.0057	H	28	20	14		74.7	48.7	26	10	2	8			213
H_20	H	26489	38	M	169.5	62.2	21.6497	H	23	32	6		74	50.5	23.5	11	3	8			90
H_21	H	34466	50	M	175	67	21.8776	H	22	21	24		71	48.2	22.8	14	3	11			269
H_22	H	31167	78	M	182	76.6	23.1252	H	16	19	16		72.5	46.9	25.6	8	4	4			220
H_23	H	30496	40	M	169.1	66.7	23.3259	H	12	12	15		73.6	48.2	25.4	7	4	3			235
H_24	H	35749	43	F	157.1	63.4	25.6884	H	17	15	16		77.2	49.5	27.7	9	3	6			344
H_25	H	32851	56	F	157	48.1	19.514	H	10	12	15		69.5	48.5	21	13	4	9			224
H_26	H	32743	54	M	165.8	54.8	19.9348	H	14	17	23		83.9	51.9	32	26	10	16			210
H_27	H	35058	58	F	169	75	26.2596	H	15	19	14		71.9	51	20.9	21	5	16			240
H_28	H	37267	40	M	171	61	20.8611	H	18	17	12		83	52.9	30.1	11	4	7			168
H_29	H	28948	47	F	159.2	55.7	21.977	H	12	18	7		70.8	47.5	23.3	6	3	3			222
H_30	H	37383	58	F	158	60	24.0346	H	28	25	44		74.7	48.7	26	12	4	8			364
H_31	H	36858	67	M	175	79	25.7959	H	23	21	40		76.8	50.5	26.3	8	3	5			311
H_32	H	33422	63	F	165	55	20.202	H	20	19	34		76.2	49	27.2	13	4	9			257
H_33	H	35742	40	M	175	76	24.8163	H	12	15	19		69.5	49.2	20.3	16	5	11			213
H_34	H	29048	54	M	176.9	79.6	25.4365	H	33	27	29		76.7	50.5	26.2	15	5	10			223
H_35	H	36169	65	M	176.1	67.7	21.8308	H	24	21	12		81	50.7	30.3	20	6	14			277
H_36	H	34861	45	M	175	61	19.9184	H	15	23	17		72.5	48.7	23.8	13	5	8			227
H_37	H	37711	65	M	183.9	84.4	24.9562	H	36	23	32		76	50.3	25.7	22	8	14			203
													0			0
LC_1	LC	36754	46	M	1.68	71.5	25.333	LC	82	60	282	A	78.2	35.1	43.1	9.2	3.7	5.5	11.3	0.11	60	Y	Y	N
LC_2	LC	38392	62	M	1.68	66	23.3844	LC	123	98	154	A	62.8	30.7	32.1	32.8	25.8	7	12.5	1.77	74	Y	Y	Y
LC_3	LC	35724	45	M	1.8	67	20.679	LC	78	69	16	A	58.2	30	28.2	23.4	18.7	4.7	24.5	1.77	72	Y	Y	Y
LC_4	LC	25727	43	M	1.72	67	22.6474	LC	66	59	24	B	44.6	27.9	16.7	21.3	9.6	11.7	12.2	0.95	4	Y	Y	Y
LC_5	LC	37068	45	F	1.63	69	25.9701	LC	122	103	14	A	57.7	32.7	25	28	19.7	8.3	20	0.45	41	Y	Y	Y
LC_6	LC	36948	39	M	1.66	78	28.306	LC	87	57	72	A	60.7	27.2	33.5	92.2	58.2	34	17.7	0.42	74	Y	Y	N
LC_7	LC	36951	47	M	1.64	63	23.4236	LC	56	48	50	A	57.7	23.2	34.5	26.4	16.6	9.8	14.6	2.053	56	Y	Y	Y
LC_8	LC	34343	45	F	1.67	64	22.9481	LC	75	37	24	B	66.2	34	32.2	30.8	12.6	18.2	12.4	0.174	50	Y	Y	Y
LC_9	LC	29591	52	F	1.61	69	26.6193	LC	105	112	103	B	57.4	25.8	31.6	29.7	21.3	8.4	17.7	3.8	56	Y	Y	Y
LC_10	LC	31582	43	M	1.7	78	26.9896	LC	43	91	67	A	56.9	35.6	21.3	10.5	5.6	4.9	11	0.426	111	Y	Y	Y
LC_11	LC	36381	55	M	1.67	62	22.231	LC	77	30	38	A	51.2	31.9	19.3	15.5	8	7.5	12.7	0.681	39	Y	Y	Y
LC_12	LC	39150	54	M	1.75	72	23.5102	LC	73	82	45	A	59.6	24.8	34.8	62	40.4	21.6	15.9	3.63	66	Y	Y	Y
LC_13	LC	37306	33	M	1.65	74	27.1809	LC	81	37	26	A	41.9	27.6	14.3	17.2	9.5	7.7	11.7	0.855	20	Y	Y	Y
LC_14	LC	37162	54	F	1.59	66	26.1066	LC	105	101	143	B	63.9	32.1	31.8	80.6	56	24.6	18.9	0.537	34	Y	Y	Y
LC_15	LC	36240	38	F	1.55	49	20.3954	LC	98	78	127	A	71.5	33.8	37.7	44.5	34.9	9.6	13.5	1.9	288	Y	Y	Y
LC_16	LC	29033	58	M	1.7	79	27.3356	LC	67	66	78	A	82	40.8	41.2	16.3	6.9	9.4	9.5	0.113	152	Y	Y	Y
LC_17	LC	37294	51	F	1.67	64	22.9481	LC	89	54	15	A	67	35.9	31.1	5.2	3	2.2	10.4	0.205	55	Y	Y	Y
LC_18	LC	32647	44	F	1.55	53	22.0604	LC	60	83	33	A	55.6	30.9	24.7	7.8	4.4	3.4	11	0.148	83	Y	Y	N
LC_19	LC	29468	54	M	1.78	71	22.4088	LC	111	122	83	B	60.3	26.8	33.5	61	45.2	15.8	18.1	0.419	74	Y	Y	Y
LC_20	LC	35918	44	M	1.72	85	28.7317	LC	72	112	116	B	61.9	17.5	44.4	43.9	29	14.9	27.3	2.41	65	Y	Y	N
BCS_1	BCS	32640	41	M	1.7	75	25.9516	BCS	62	66	20	B	62.7	37.6	25.1	18.6	9.9	8.7	18.5	0.099	47	Y	N	Y	1	1
BCS_2	BCS	30629	43	F	1.65	76	27.9155	BCS	53	70	44	A	62.5	40.4	22.1	26.6	10.9	15.7	10.7	0.022	70	Y	N	N	1	1
BCS_3	BCS	34090	44	M	1.74	72	23.7812	BCS	81	85	34	A	67.7	35.4	32.3	12.5	10.2	2.3	10.5	0.137	151	Y	N	N	1	1
BCS_4	BCS	32579	46	F	1.78	87	27.4587	BCS	77	82	37	A	69.5	48	21.5	19.6	13.3	6.3	11.3	0.034	100	Y	N	N	1	1
BCS_5	BCS	37589	34	M	1.68	92	32.5964	BCS	97	84	43	A	47.2	32.7	14.5	30.2	14.6	15.6	9.9	0.078	73	Y	N	N	1	1
BCS_6	BCS	30990	61	M	1.75	82	26.7755	BCS	87	75	60	B	56.6	39.6	17	6.2	5	1.2	21.4	0.68	99	Y	N	Y	1	1
BCS_7	BCS	36105	61	M	1.75	77	25.1429	BCS	69	75	58	B	59.1	39.7	19.4	32.7	16.6	16.1	25.6	0.36	50	Y	N	Y	1	1
BCS_8	BCS	32088	54	F	1.58	83	33.2479	BCS	103	77	22	A	55.1	29	26.1	31.8	18.7	13.1	15.7	3.2	23	Y	N	Y	1	1
BCS_9	BCS	30677	46	M	1.69	83	29.0606	BCS	98	70	44	A	58.6	38.6	20	9.6	6.6	3	10.2	0.2	141	Y	N	Y	2	1
BCS_10	BCS	36401	47	M	1.68	82	29.0533	BCS	75	70	44	A	58.6	38.6	20	9.6	6.6	3	10.2	0.2	141	Y	N	Y	1	1
BCS_11	BCS	37000	47	F	1.77	79	25.2163	BCS	84	65	58	A	60.7	30.7	30	17	10.9	6.1	11.9	6.79	51	Y	N	Y	1	1
BCS_12	BCS	30127	24	M	1.77	72	22.9819	BCS	95	77	65	B	40.9	24.2	16.7	8.6	6.3	2.3	12.8	4.86	158	Y	N	Y	1	1
BCS_13	BCS	36208	51	M	1.65	75	27.5482	BCS	77	81	93	A	60.2	41.3	18.9	23.9	14.5	9.4	11.9	0.36	69	Y	N	Y	1	1
BCS_14	BCS	33557	55	F	1.55	55	22.8928	BCS	84	68	40	A	68.7	36.4	32.3	7.5	5.2	2.3	10.5	0.137	151	N	N	Y	1	1
BCS_15	BCS	35124	36	M	1.68	87	30.8248	BCS	69	74	105	A	66.5	45	21.5	19.6	13.3	6.3	11.3	0.034	100	Y	N	Y	1	1
BCS_16	BCS	37793	48	M	1.75	70	22.8571	BCS	65	74	71	A	48.2	33.7	14.5	30.2	14.6	15.6	9.9	0.078	73	Y	N	N	1	1
BCS_17	BCS	35077	48	M	1.6	61	23.8281	BCS	97	73	78	A	49.2	25.6	23.6	17.9	13.7	4.2	10.7	0.859	45	Y	Y	Y	1	1
BCS_18	BCS	29477	36	M	1.74	63	20.8086	BCS	109	148	193	B	62.6	36.3	26.3	88.7	59	29.7	22.4	0.246	28	Y	Y	Y	1	1
BCS_19	BCS	37521	50	M	1.7	65	22.4913	BCS	76	76	71	A	65.3	42.8	22.5	31.3	16.2	15.1	11.5	0.389	78	Y	N	Y	1	1
BCS_20	BCS	36446	33	F	1.65	60	22.0386	BCS	83	65	32	A	66.5	44.3	22.2	21.9	10.8	11.1	11.8	0.26	85	Y	N	Y	1	1
BCS_21	BCS	31445	46	M	1.65	67	24.6097	BCS	91	85	35	A	60.1	33.7	26.4	19.5	10.7	8.8	12	0.188	58	Y	N	Y	1	1
BCS_22	BCS	30983	43	M	1.65	64	23.5078	BCS	87	82	49	B	56	32.4	23.6	36.5	15.5	21	19.8	0.3	75	Y	N	Y	1	1
BCS_23	BCS	38324	58	M	1.75	75	24.4898	BCS	97	84	38	A	64.7	36.8	27.9	65.8	21.7	44.1	13.3	1.42	63	Y	N	N	0	0
BCS_24	BCS	38257	45	M	1.76	65	20.984	BCS	69	94	37	A	62.7	33.9	28.8	22.2	12	10.2	14.3	0.123	30	Y	N	Y	1	1
BCS_25	BCS	29071	45	M	1.71	64	21.8871	BCS	73	75	58	A	68	42.1	25.9	11.2	6.7	4.5	8.4	0.041	112	Y	N	Y	1	1
BCS_26	BCS	38072	50	M	1.64	77	28.6288	BCS	40	86	52	A	63.7	25	38.7	39.5	27.3	12.2	14.4	0.141	44	Y	Y	Y	5	1
BCS_27	BCS	34700	44	M	1.68	66	23.3844	BCS	83	71	48	A	57.2	40	17.2	22.1	10.8	11.3	12.9	0.08	76	Y	N	N	1	1
BCS_28	BCS	38758	34	F	1.6	58	22.6562	BCS	96	76	78	A	74.1	41.7	32.4	17.5	11.9	5.6	12.4	0.087	439	Y	N	Y	1	1
BCS_29	BCS	29882	57	M	1.71	74	25.3069	BCS	80	75	35	A	54.4	34.7	19.7	8.3	4.1	4.2	15	0.18	123	Y	N	N	1	1
BCS_30	BCS	35229	45	F	1.67	62	22.231	BCS	76	76	34	A	50.8	32.1	18.7	9	4.6	4.4	9.8	0.145	121	Y	N	N	1	1
BCS_31	BCS	32503	56	M	1.73	75	25.0593	BCS	87	84	38	A	64.7	36.8	27.9	45.8	21.7	24.1	13.3	1.42	63	Y	N	N	1	1
St_1	Stable		47	M	161.14	58.4791	22.5213	Stable	20	21	13	A	78.2	53.4	24.8	21	5	16	11.8	0.078	85	Y	N	N	0	0
St_2	Stable		47	M	164.213	74.6942	27.6994	Stable	28	26	17	A	72.6	46.6	26	11	4	7	14.4	0.087	123	Y	N	N	0	0
St_3	Stable		39	M	163.273	72.7595	27.2935	Stable	31	32	31	A	78.5	50.5	28	15	5	10	10.5	0.141	158	Y	Y	N	0	0
St_4	Stable		48	F	155.072	50.7897	21.1206	Stable	33	29	29	A	71.5	48.7	22.8	13	4	9	10.7	0.08	45	Y	N	N	1	1
St_5	Stable		35	M	166.958	59.9423	21.504	Stable	25	31	18	A	74.8	46.8	28	13	5	8	14.4	0.246	58	Y	N	N	1	1
St_6	Stable		52	M	168.832	71.5891	25.1151	Stable	40	36	19	A	77.6	47.5	30.1	12	3	9	14.3	0.36	73	Y	N	N	2	1
St_7	Stable		43	M	154.989	73.6657	30.6664	Stable	23	22	20	A	75.9	49	26.9	14	4	10	11.8	0.08	73	Y	N	N	1	1
St_8	Stable		37	F	161.296	67.5985	25.9832	Stable	50	36	32	A	69.7	46.9	22.8	15	4	11	11.8	0.3	112	Y	N	N	1	1
St_9	Stable		43	M	166.558	57.5625	20.7494	Stable	28	32	27	A	78.9	48.2	30.7	20	10	10	12	0.123	141	Y	N	N	0	0
St_10	Stable		42	M	177.592	77.5439	24.5868	Stable	40	31	22	A	74.4	49	25.4	13	10	3	10.7	0.2	28	Y	N	N	1	1
St_11	Stable		54	M	169.983	69.4377	24.0316	Stable	23	28	51	A	69.4	46.7	22.7	12	5	7	10.2	0.034	73	Y	N	N	1	1
St_12	Stable		54	F	159.786	75.3311	29.5049	Stable	29	30	20	A	74.3	48.7	25.6	16	4	12	12.9	0.26	45	Y	N	N	1	1
St_13	Stable		43	M	166.602	66.3237	23.8952	Stable	31	34	22	A	73.7	50.2	23.5	15	4	11	11.9	0.041	44	Y	N	N	1	1
St_14	Stable		43	F	155.559	50.9825	21.0684	Stable	25	26	13	A	73.5	47.5	26	14	5	9	12.4	0.137	30	Y	N	N	1	1
St_15	Stable		36	F	160.832	72.0696	27.8618	Stable	36	36	72	A	76.4	50.5	25.9	14	5	9	12.4	0.041	76	Y	N	N	1	1
St_16	Stable		40	M	156.157	80.8346	33.1491	Stable	38	33	41	A	76.4	50.5	25.9	11	4	7	10.5	0.078	439	Y	N	N	1	1
St_17	Stable		38	M	160.112	51.5694	20.1162	Stable	31	30	12	A	70.8	44.8	26	13	5	8	11.9	0.034	439	Y	N	N	1	1
St_18	Stable		42	M	158.456	50.8604	20.2565	Stable	31	28	41	A	78	50.3	27.7	20	4	16	11.3	0.859	100	Y	N	N	1	1
St_19	Stable		47	M	169.438	65.7566	22.9044	Stable	38	27	18	A	76.6	50.2	26.4	12	7	5	15	0.389	78	Y	N	N	1	1
St_20	Stable		29	M	181.085	66.5578	20.297	Stable	33	39	10	A	70.1	43.9	26.2	8	4	4	11.9	0.246	28	Y	N	N	1	1
St_21	Stable		37	F	166.85	77.7984	27.946	Stable	32	28	28	A	75	51	24	18	8	10	10.7	1.42	73	Y	N	N	1	1
St_22	Stable		51	M	163.414	74.3558	27.8442	Stable	26	26	20	A	79.1	52.8	26.3	7	4	3	11.8	0.087	100	Y	N	N	1	1
St_23	Stable		58	F	163	68.6769	25.8485	Stable	22	19	19	A	71.2	50.3	20.9	10	4	6	11.5	0.141	58	Y	N	N	1	1
St_24	Stable		42	M	175.706	58.7892	19.0426	Stable	27	22	20	A	69.5	48.7	20.8	8	3	5	9.9	0.36	69	Y	N	N	1	1
St_25	Stable		43	M	158.132	61.5219	24.603	Stable	20	19	19	A	79.9	47.9	32	14	6	8	11.8	0.389	75	Y	N	N	2	1
St_26	Stable		42	M	162.71	54.4364	20.5617	Stable	24	24	27	A	71.8	48	23.8	12	3	9	11.8	0.123	51	Y	N	N	1	1
St_27	Stable		58	F	169.452	61.2691	21.3378	Stable	25	26	18	A	78.9	52.9	26	9	5	4	10.7	6.79	76	Y	N	N	1	1
St_28	Stable		42	M	160.449	73.0571	28.3783	Stable	28	24	16	A	70	49.2	20.8	11	3	8	13.3	0.188	75	Y	N	N	1	1
St_29	Stable		44	F	165.512	59.9418	21.8812	Stable	22	25	11	A	76.5	50.5	26	12	5	7	14.3	0.3	63	Y	N	N	1	1
St_30	Stable		32	F	164.298	65.0519	24.0989	Stable	38	32	48	A	76.4	50.7	25.7	14	3	11	9.9	0.034	45	Y	N	N	1	1
St_31	Stable		58	M	159.089	68.2557	26.9687	Stable	33	28	44	A	65.9	44.9	21	15	5	10	12.4	0.2	151	Y	N	N	1	1
St_32	Stable		50	F	163.082	58.7295	22.0823	Stable	30	26	38	A	73.6	50.3	23.3	14	5	9	12.4	0.137	76	Y	N	N	1	1
St_33	Stable		65	M	174.824	63.7735	20.8659	Stable	22	22	23	A	76.7	50.7	26	12	3	9	13.3	0.389	78	Y	N	N	1	1
																0
Re_1	Recurrence		36	M	164.526	62.8768	23.2286	Recurrence	38	34	33	A	65.8	44.9	20.9	11	3	8	8.4	0.078	141	Y	N	N	2,1	1
Re_2	Recurrence		40	M	163.797	65.8419	24.541	Recurrence	29	28	16	A	77.3	51	26.3	16	5	11	12	0.087	44	Y	N	N	1,1,1	1
Re_3	Recurrence		51	M	168.404	61.4102	21.6538	Recurrence	20	30	21	A	74.9	48.5	26.4	18	4	14	12.8	0.188	85	Y	N	N	1,1	1
Re_4	Recurrence		61	M	173.372	66.2176	22.0301	Recurrence	41	30	37	A	74.9	48.7	26.2	7	3	4	10.2	0.18	151	Y	N	N	1,1	1
Re_5	Recurrence		47	M	162.417	69.8824	26.4915	Recurrence	31	29	42	A	75	46.8	28.2	19	3	16	12.4	0.08	30	Y	N	N	4,1	1
Re_6	Recurrence		60	M	164.556	70.8165	26.1523	Recurrence	38	28	19	A	65.1	44.8	20.3	18	8	10	11.5	0.137	45	Y	N	N	1,5	1
Re_7	Recurrence		63	M	168.619	46.2216	16.2567	Recurrence	33	40	11	A	72.7	49.2	23.5	15	5	10	8.4	1.42	69	Y	N	N	1,1,1	1
Re_8	Recurrence		48	F	155.985	58.0538	23.8598	Recurrence	32	29	29	A	71.2	50.2	21	7	4	3	14.4	0.141	63	Y	N	N	1，1,1	1
Re_9	Recurrence		35	M	171.626	60.396	20.5041	Recurrence	26	27	21	A	73.2	48.7	24.5	13	5	8	12.9	0.859	75	Y	N	N	1,3	1
Re_10	Recurrence		51	M	160.918	56.3682	21.7682	Recurrence	22	20	20	A	75.1	50.3	24.8	11	4	7	11.3	0.26	58	Y	N	N	1,2	1
Re_11	Recurrence		68	F	162.458	48.749	18.4707	Recurrence	27	23	21	A	74.8	51	23.8	7	3	4	9.9	0.26	100	Y	N	N	2,1	1
Re_12	Recurrence		43	F	155.033	57.789	24.0435	Recurrence	20	20	20	A	68.5	48.2	20.3	11	5	6	14.3	0.246	63	Y	N	N	1,1	1
Re_13	Recurrence		38	M	155.854	64.7526	26.6576	Recurrence	24	25	28	A	76.4	51.9	24.5	16	5	11	12	0.3	44	Y	N	N	1,1	1
Re_14	Recurrence		46	F	158.851	69.0729	27.3733	Recurrence	25	27	19	A	79	48.7	30.3	20	6	14	12.9	0.36	30	Y	N	N	1,1,1	1
Re_15	Recurrence		65	F	160.5	59.4541	23.0797	Recurrence	28	25	17	A	78.5	50.4	28.1	11	2	9	11.3	0.078	112	Y	N	N	1,1,1,1	1
Re_16	Recurrence		56	M	168.751	65.3484	22.9477	Recurrence	22	26	12	A	75.4	48.5	26.9	9	5	4	11.5	4.86	85	Y	N	N	1,1,1	1
Re_17	Recurrence		46	M	170.333	75.0414	25.8645	Recurrence	38	33	49	A	73.9	47.9	26	17	3	14	13.3	0.188	112	Y	N	N	1,1	1
Re_18	Recurrence		23	F	165.084	48.7084	17.8728	Recurrence	33	29	45	A	70.7	46.7	24	21	5	16	10.5	0.859	151	Y	Y	N	4,1	1
Re_19	Recurrence		32	M	163.69	75.816	28.2955	Recurrence	30	27	39	A	78.3	52.9	25.4	18	4	14	11.3	0.034	28	Y	N	N	2,1	1
Re_20	Recurrence		60	F	161.252	68.9816	26.5291	Recurrence	22	23	24	A	72.2	49.5	22.7	12	4	8	12.4	0.859	439	Y	N	N	5,1	1
Re_21	Recurrence		58	M	169.333	66.0417	23.0323	Recurrence	43	35	34	A	77	48.6	28.4	18	3	15	9.9	1.42	78	Y	N	N	5,1	1
Re_22	Recurrence		50	M	166.191	64.4288	23.3274	Recurrence	34	29	17	A	75.9	48.7	27.2	13	4	9	8.4	0.123	69	Y	N	N	1,1	1
Re_23	Recurrence		48	M	166.747	60.8138	21.8718	Recurrence	25	31	22	A	73.4	47.9	25.5	12	4	8	11.9	0.041	100	Y	N	N	4,1	1
