# Supplementary material for: Specific alterations in gut microbiota are associated with prognosis of Budd–Chiari syndrome
Source: Oncotarget. 2017 Dec 14;9(3):3303–20. doi: 10.18632/oncotarget.23234 (PMC5790465; doi:10.18632/oncotarget.23234)
Supplement: Supplementary file 5 [file oncotarget-09-3303-s005.xlsx]

## Sheet: otuAnnotation
OTU_1	Bacteria;Bacteroidetes;Bacteroidia;Bacteroidales;Prevotellaceae;Prevotella	1
OTU_2	Bacteria;Bacteroidetes;Bacteroidia;Bacteroidales;Bacteroidaceae;Bacteroides	1
OTU_3	Bacteria;Proteobacteria;Gammaproteobacteria;Enterobacteriales;Enterobacteriaceae;Escherichia/Shigella	1
OTU_4	Bacteria;Bacteroidetes;Bacteroidia;Bacteroidales;Bacteroidaceae;Bacteroides	1
OTU_5	Bacteria;Bacteroidetes;Bacteroidia;Bacteroidales;Bacteroidaceae;Bacteroides	1
OTU_6	Bacteria;Firmicutes;Negativicutes;Selenomonadales;Acidaminococcaceae;Phascolarctobacterium	1
OTU_7	Bacteria;Bacteroidetes;Bacteroidia;Bacteroidales;Bacteroidaceae;Bacteroides	1
OTU_8	Bacteria;Firmicutes;Clostridia;Clostridiales;Lachnospiraceae;Roseburia	0.96
OTU_9	Bacteria;Firmicutes;Clostridia;Clostridiales;Ruminococcaceae;Faecalibacterium	1
OTU_10	Bacteria;Firmicutes;Bacilli;Lactobacillales;Streptococcaceae;Streptococcus	1
OTU_11	Bacteria;Firmicutes;Clostridia;Clostridiales;Lachnospiraceae;Roseburia	1
OTU_12	Bacteria;Firmicutes;Negativicutes;Selenomonadales;Veillonellaceae;Megasphaera	1
OTU_13	Bacteria;Bacteroidetes;Bacteroidia;Bacteroidales;Rikenellaceae;Alistipes	1
OTU_14	Bacteria;Proteobacteria;Alphaproteobacteria;Rhizobiales;Hyphomicrobiaceae;Gemmiger	0.93
OTU_15	Bacteria;Firmicutes;Negativicutes;Selenomonadales;Veillonellaceae;Megamonas	1
OTU_16	Bacteria;Firmicutes;Negativicutes;Selenomonadales;Veillonellaceae;Veillonella	1
OTU_17	Bacteria;Firmicutes;Clostridia;Clostridiales;Lachnospiraceae	0.99
OTU_18	Bacteria;Firmicutes;Clostridia;Clostridiales;Ruminococcaceae	0.9
OTU_19	Bacteria;Firmicutes;Bacilli;Lactobacillales;Enterococcaceae;Enterococcus	1
OTU_20	Bacteria;Bacteroidetes;Bacteroidia;Bacteroidales;Porphyromonadaceae;Parabacteroides	1
OTU_21	Bacteria;Proteobacteria;Gammaproteobacteria;Aeromonadales;Succinivibrionaceae;Succinivibrio	1
OTU_22	Bacteria;Firmicutes;Negativicutes;Selenomonadales;Veillonellaceae;Dialister	1
OTU_23	Bacteria;Fusobacteria;Fusobacteria;Fusobacteriales;Fusobacteriaceae;Fusobacterium	0.97
OTU_24	Bacteria;Bacteroidetes;Bacteroidia;Bacteroidales;Bacteroidaceae;Bacteroides	1
OTU_25	Bacteria;Firmicutes;Clostridia;Clostridiales;Ruminococcaceae	0.98
OTU_26	Bacteria;Actinobacteria;Actinobacteria;Bifidobacteriales;Bifidobacteriaceae;Bifidobacterium	1
OTU_27	Bacteria;Firmicutes;Clostridia;Clostridiales;Ruminococcaceae;Ruminococcus	0.99
OTU_28	Bacteria;Firmicutes;Clostridia;Clostridiales;Peptostreptococcaceae;Clostridium XI	1
OTU_29	Bacteria;Bacteroidetes;Bacteroidia;Bacteroidales;Bacteroidaceae;Bacteroides	1
OTU_30	Bacteria;Firmicutes;Clostridia;Clostridiales;Lachnospiraceae;Lachnospiracea_incertae_sedis	0.83
OTU_31	Bacteria;Proteobacteria;Gammaproteobacteria;Pasteurellales;Pasteurellaceae;Haemophilus	0.97
OTU_32	Bacteria;Bacteroidetes;Bacteroidia;Bacteroidales;Prevotellaceae;Prevotella	1
OTU_33	Bacteria;Bacteroidetes;Bacteroidia;Bacteroidales;Prevotellaceae;Prevotella	1
OTU_34	Bacteria;Proteobacteria;Gammaproteobacteria;Enterobacteriales;Enterobacteriaceae;Klebsiella	0.95
OTU_35	Bacteria;Firmicutes;Clostridia;Clostridiales	0.85
OTU_36	Bacteria;Proteobacteria;Betaproteobacteria;Burkholderiales;Sutterellaceae;Parasutterella	1
OTU_37	Bacteria;Bacteroidetes;Bacteroidia;Bacteroidales;Bacteroidaceae;Bacteroides	1
OTU_38	Bacteria;Firmicutes;Clostridia;Clostridiales;Lachnospiraceae	1
OTU_39	Bacteria;Firmicutes;Clostridia;Clostridiales;Lachnospiraceae;Clostridium XlVa	0.85
OTU_40	Bacteria;Firmicutes;Clostridia;Clostridiales;Lachnospiraceae;Lachnospiracea_incertae_sedis	0.97
OTU_41	Bacteria;Firmicutes;Clostridia;Clostridiales;Lachnospiraceae;Clostridium XlVa	1
OTU_42	Bacteria;Firmicutes;Clostridia;Clostridiales;Ruminococcaceae	0.95
OTU_43	Bacteria;Firmicutes;Clostridia;Clostridiales;Ruminococcaceae	1
OTU_44	Bacteria;Bacteroidetes;Bacteroidia;Bacteroidales;Prevotellaceae;Prevotella	1
OTU_45	Bacteria;Firmicutes;Bacilli;Lactobacillales;Streptococcaceae;Streptococcus	1
OTU_46	Bacteria;Bacteroidetes;Bacteroidia;Bacteroidales;Rikenellaceae;Alistipes	1
OTU_47	Bacteria;Actinobacteria;Actinobacteria;Bifidobacteriales;Bifidobacteriaceae;Bifidobacterium	1
OTU_48	Bacteria;Firmicutes;Clostridia;Clostridiales;Lachnospiraceae	1
OTU_49	Bacteria;Bacteroidetes;Bacteroidia;Bacteroidales;Rikenellaceae;Alistipes	1
OTU_50	Bacteria;Bacteroidetes;Bacteroidia;Bacteroidales;Prevotellaceae	0.93
OTU_51	Bacteria;Firmicutes;Negativicutes;Selenomonadales;Acidaminococcaceae;Phascolarctobacterium	0.9
OTU_52	Bacteria;Proteobacteria;Betaproteobacteria;Burkholderiales;Sutterellaceae;Sutterella	1
OTU_53	Bacteria;Bacteroidetes;Bacteroidia;Bacteroidales;Porphyromonadaceae	0.83
OTU_54	Bacteria;Bacteroidetes;Bacteroidia;Bacteroidales;Bacteroidaceae;Bacteroides	1
OTU_55	Bacteria;Firmicutes;Negativicutes;Selenomonadales;Veillonellaceae;Dialister	1
OTU_56	Bacteria;Firmicutes;Clostridia;Clostridiales;Lachnospiraceae;Lachnospiracea_incertae_sedis	0.94
OTU_57	Bacteria;Firmicutes;Clostridia;Clostridiales;Ruminococcaceae;Oscillibacter	1
OTU_58	Bacteria;Firmicutes;Clostridia;Clostridiales;Lachnospiraceae;Blautia	1
OTU_59	Bacteria;Firmicutes;Clostridia;Clostridiales;Ruminococcaceae	1
OTU_60	Bacteria;Fusobacteria;Fusobacteria;Fusobacteriales;Fusobacteriaceae;Cetobacterium	1
OTU_61	Bacteria;Firmicutes;Clostridia;Clostridiales;Ruminococcaceae	0.98
OTU_62	Bacteria;Bacteroidetes;Bacteroidia;Bacteroidales;Porphyromonadaceae;Odoribacter	1
OTU_63	Bacteria;Bacteroidetes;Bacteroidia;Bacteroidales;Prevotellaceae;Paraprevotella	1
OTU_64	Bacteria;Firmicutes;Clostridia;Clostridiales;Ruminococcaceae;Flavonifractor	1
OTU_65	Bacteria;Firmicutes;Clostridia;Clostridiales;Ruminococcaceae	1
OTU_66	Bacteria;Bacteroidetes;Bacteroidia;Bacteroidales;Bacteroidaceae;Bacteroides	1
OTU_67	Bacteria;Firmicutes;Clostridia;Clostridiales;Ruminococcaceae	1
OTU_68	Bacteria;Bacteroidetes;Bacteroidia;Bacteroidales;Bacteroidaceae;Bacteroides	1
OTU_69	Bacteria;Firmicutes;Clostridia;Clostridiales;Ruminococcaceae;Oscillibacter	1
OTU_70	Bacteria;Bacteroidetes;Bacteroidia;Bacteroidales;Porphyromonadaceae;Dysgonomonas	1
OTU_71	Bacteria;Firmicutes;Clostridia;Clostridiales;Ruminococcaceae	1
OTU_72	Bacteria;Proteobacteria;Deltaproteobacteria;Desulfovibrionales;Desulfovibrionaceae;Desulfovibrio	1
OTU_73	Bacteria;Firmicutes;Clostridia;Clostridiales;Lachnospiraceae	1
OTU_74	Bacteria;Proteobacteria;Betaproteobacteria;Burkholderiales;Sutterellaceae;Sutterella	1
OTU_75	Bacteria;Firmicutes;Negativicutes;Selenomonadales;Veillonellaceae;Dialister	0.99
OTU_76	Bacteria;Firmicutes;Clostridia;Clostridiales;Lachnospiraceae;Clostridium XlVb	1
OTU_77	Bacteria;Firmicutes;Clostridia;Clostridiales;Lachnospiraceae;Clostridium XlVb	1
OTU_78	Bacteria;Firmicutes	0.83
OTU_79	Bacteria;Bacteroidetes;Bacteroidia;Bacteroidales;Porphyromonadaceae;Parabacteroides	1
OTU_80	Bacteria	1
OTU_81	Bacteria;Firmicutes;Clostridia;Clostridiales	0.99
OTU_82	Bacteria;Firmicutes	0.91
OTU_83	Bacteria;Firmicutes;Clostridia;Clostridiales;Lachnospiraceae	1
OTU_84	Bacteria;Firmicutes;Clostridia;Clostridiales;Lachnospiraceae;Dorea	1
OTU_85	Bacteria;Bacteroidetes;Bacteroidia;Bacteroidales;Porphyromonadaceae	0.82
OTU_86	Bacteria;Bacteroidetes;Bacteroidia;Bacteroidales;Rikenellaceae;Alistipes	1
OTU_87	Bacteria;Bacteroidetes;Bacteroidia;Bacteroidales;Bacteroidaceae;Bacteroides	1
OTU_88	Bacteria	1
OTU_89	Bacteria;Proteobacteria;Deltaproteobacteria;Desulfovibrionales;Desulfovibrionaceae;Bilophila	1
OTU_90	Bacteria;Firmicutes;Clostridia;Clostridiales	0.82
OTU_91	Bacteria;Firmicutes;Negativicutes;Selenomonadales;Acidaminococcaceae	0.9
OTU_92	Bacteria;Firmicutes;Clostridia;Clostridiales;Ruminococcaceae;Ruminococcus	1
OTU_93	Bacteria;Firmicutes;Bacilli;Lactobacillales;Leuconostocaceae;Weissella	1
OTU_94	Bacteria;Bacteroidetes;Bacteroidia;Bacteroidales;Bacteroidaceae;Bacteroides	1
OTU_95	Bacteria;Firmicutes;Clostridia;Clostridiales	0.98
OTU_96	Bacteria;Firmicutes;Clostridia;Clostridiales;Lachnospiraceae	1
OTU_97	Bacteria;Firmicutes;Clostridia;Clostridiales;Lachnospiraceae;Coprococcus	1
OTU_98	Bacteria;Firmicutes;Clostridia;Clostridiales;Lachnospiraceae	1
OTU_99	Bacteria;Tenericutes;Mollicutes;Anaeroplasmatales;Anaeroplasmataceae;Anaeroplasma	0.83
OTU_100	Bacteria;Firmicutes;Clostridia;Clostridiales;Clostridiaceae 1;Clostridium sensu stricto	1
OTU_101	Bacteria;Bacteroidetes;Bacteroidia;Bacteroidales;Porphyromonadaceae;Barnesiella	0.9
OTU_102	Bacteria;Firmicutes	0.82
OTU_103	Bacteria;Firmicutes;Clostridia;Clostridiales	0.97
OTU_104	Bacteria;Verrucomicrobia;Verrucomicrobiae;Verrucomicrobiales;Verrucomicrobiaceae;Akkermansia	1
OTU_105	Bacteria;Firmicutes;Bacilli;Lactobacillales;Lactobacillaceae;Lactobacillus	1
OTU_106	Bacteria;Bacteroidetes;Bacteroidia;Bacteroidales;Porphyromonadaceae;Barnesiella	1
OTU_107	Bacteria;Bacteroidetes;Bacteroidia;Bacteroidales;Porphyromonadaceae;Butyricimonas	1
OTU_108	Bacteria;Proteobacteria;Alphaproteobacteria;Rhizobiales;Hyphomicrobiaceae;Gemmiger	0.89
OTU_109	Bacteria;Firmicutes;Clostridia;Clostridiales;Lachnospiraceae	1
OTU_110	Bacteria;Bacteroidetes;Bacteroidia;Bacteroidales;Prevotellaceae;Prevotella	0.98
OTU_111	Bacteria;Firmicutes;Clostridia;Clostridiales;Lachnospiraceae	1
OTU_112	Bacteria;Firmicutes;Clostridia;Clostridiales;Clostridiaceae 1;Clostridium sensu stricto	1
OTU_113	Bacteria;Firmicutes;Bacilli;Lactobacillales;Lactobacillaceae;Lactobacillus	1
OTU_114	Bacteria;Firmicutes;Clostridia;Clostridiales;Lachnospiraceae	0.99
OTU_115	Bacteria;Firmicutes;Clostridia;Clostridiales;Peptostreptococcaceae;Clostridium XI	1
OTU_116	Bacteria;Bacteroidetes;Bacteroidia;Bacteroidales;Bacteroidaceae;Bacteroides	1
OTU_117	Bacteria;Firmicutes	0.93
OTU_118	Bacteria;Bacteroidetes;Bacteroidia;Bacteroidales;Prevotellaceae;Prevotella	1
OTU_119	Bacteria;Firmicutes;Clostridia;Clostridiales;Lachnospiraceae;Lachnospiracea_incertae_sedis	1
OTU_120	Bacteria;Firmicutes;Clostridia;Clostridiales	0.89
OTU_121	Bacteria;Firmicutes;Clostridia;Clostridiales;Ruminococcaceae;Clostridium IV	0.9
OTU_122	Bacteria;Firmicutes;Clostridia;Clostridiales;Lachnospiraceae	1
OTU_123	Bacteria;Bacteroidetes;Bacteroidia;Bacteroidales;Prevotellaceae	0.98
OTU_124	Bacteria;Firmicutes;Clostridia;Clostridiales;Lachnospiraceae;Blautia	0.99
OTU_125	Bacteria;Firmicutes;Clostridia;Clostridiales;Ruminococcaceae	0.99
OTU_126	Bacteria;Proteobacteria;Deltaproteobacteria	0.85
OTU_127	Bacteria;Proteobacteria;Betaproteobacteria;Burkholderiales	0.99
OTU_128	Bacteria;Firmicutes;Clostridia;Clostridiales;Lachnospiraceae	1
OTU_129	Bacteria;Firmicutes;Clostridia;Clostridiales;Lachnospiraceae	0.97
OTU_130	Bacteria;Bacteroidetes;Bacteroidia;Bacteroidales;Rikenellaceae;Alistipes	1
OTU_131	Bacteria;Proteobacteria;Alphaproteobacteria	0.87
OTU_132	Bacteria;Bacteroidetes;Bacteroidia;Bacteroidales;Prevotellaceae;Paraprevotella	1
OTU_133	Bacteria;Firmicutes;Erysipelotrichia;Erysipelotrichales;Erysipelotrichaceae;Turicibacter	1
OTU_134	Bacteria;Firmicutes;Clostridia;Clostridiales	0.99
OTU_135	Bacteria;Proteobacteria;Betaproteobacteria;Burkholderiales	0.98
OTU_136	Bacteria;Firmicutes;Clostridia;Clostridiales;Ruminococcaceae;Clostridium IV	0.91
OTU_137	Bacteria;Firmicutes;Clostridia;Clostridiales;Ruminococcaceae	1
OTU_138	Bacteria;Bacteroidetes;Bacteroidia;Bacteroidales;Rikenellaceae;Alistipes	1
OTU_139	Bacteria;Bacteroidetes	0.99
OTU_140	Bacteria;Elusimicrobia;Elusimicrobia;Elusimicrobiales;Elusimicrobiaceae;Elusimicrobium	1
OTU_141	Bacteria;Firmicutes;Clostridia;Clostridiales;Ruminococcaceae;Butyricicoccus	0.9
OTU_142	Bacteria;Firmicutes;Clostridia;Clostridiales;Lachnospiraceae;Clostridium XlVb	0.95
OTU_143	Bacteria;Firmicutes;Clostridia;Clostridiales;Ruminococcaceae;Clostridium IV	1
OTU_144	Bacteria;Bacteroidetes;Bacteroidia;Bacteroidales;Porphyromonadaceae;Butyricimonas	1
OTU_145	Bacteria;Firmicutes;Clostridia;Clostridiales;Lachnospiraceae	1
OTU_146	Bacteria;Proteobacteria;Deltaproteobacteria;Desulfovibrionales;Desulfovibrionaceae	0.9
OTU_147	Bacteria;Firmicutes;Clostridia;Clostridiales;Lachnospiraceae;Dorea	0.98
OTU_148	Bacteria;Firmicutes;Clostridia;Clostridiales;Ruminococcaceae;Flavonifractor	0.85
OTU_149	Bacteria;Proteobacteria;Betaproteobacteria;Burkholderiales;Sutterellaceae;Sutterella	0.93
OTU_150	Bacteria;Firmicutes;Clostridia;Clostridiales;Lachnospiraceae;Anaerostipes	0.93
OTU_151	Bacteria;Firmicutes;Clostridia;Clostridiales;Lachnospiraceae	0.99
OTU_152	Bacteria;Firmicutes;Clostridia;Clostridiales;Lachnospiraceae;Lachnospiracea_incertae_sedis	0.86
OTU_153	Bacteria;Firmicutes;Negativicutes;Selenomonadales;Veillonellaceae;Megasphaera	1
OTU_154	Bacteria;Firmicutes;Clostridia;Clostridiales;Ruminococcaceae	0.98
OTU_155	Bacteria;Bacteroidetes;Bacteroidia;Bacteroidales;Prevotellaceae	0.96
OTU_156	Bacteria	1
OTU_157	Bacteria;Firmicutes;Clostridia;Clostridiales;Ruminococcaceae	1
OTU_158	Bacteria;Firmicutes;Negativicutes;Selenomonadales;Veillonellaceae;Veillonella	1
OTU_159	Bacteria;Firmicutes;Clostridia;Clostridiales;Ruminococcaceae;Butyricicoccus	0.96
OTU_160	Bacteria;Firmicutes;Clostridia;Clostridiales;Ruminococcaceae	0.93
OTU_161	Bacteria;Firmicutes;Negativicutes;Selenomonadales;Acidaminococcaceae;Phascolarctobacterium	0.82
OTU_162	Bacteria;Firmicutes;Erysipelotrichia;Erysipelotrichales;Erysipelotrichaceae;Erysipelotrichaceae_incertae_sedis	1
OTU_163	Bacteria;Bacteroidetes;Bacteroidia;Bacteroidales;Prevotellaceae	1
OTU_164	Bacteria;Firmicutes;Clostridia;Clostridiales;Ruminococcaceae;Clostridium IV	1
OTU_165	Bacteria;Firmicutes;Erysipelotrichia;Erysipelotrichales;Erysipelotrichaceae;Clostridium XVIII	0.84
OTU_166	Bacteria;Bacteroidetes;Bacteroidia;Bacteroidales;Rikenellaceae;Alistipes	1
OTU_167	Bacteria;Firmicutes;Clostridia;Clostridiales	0.81
OTU_168	Bacteria;Firmicutes;Clostridia;Clostridiales;Ruminococcaceae	1
OTU_169	Bacteria;Firmicutes;Clostridia;Clostridiales;Ruminococcaceae;Oscillibacter	0.97
OTU_170	Bacteria;Firmicutes;Negativicutes;Selenomonadales;Veillonellaceae;Dialister	0.97
OTU_171	Bacteria	1
OTU_172	Bacteria;Firmicutes;Clostridia;Clostridiales	0.82
OTU_173	Bacteria	1
OTU_174	Bacteria;Bacteroidetes;Bacteroidia;Bacteroidales;Rikenellaceae;Alistipes	0.99
OTU_175	Bacteria;Firmicutes;Negativicutes;Selenomonadales;Veillonellaceae;Selenomonas	0.85
OTU_176	Bacteria;Bacteroidetes;Bacteroidia;Bacteroidales;Porphyromonadaceae;Parabacteroides	1
OTU_177	Bacteria;Firmicutes;Clostridia;Clostridiales;Ruminococcaceae;Ruminococcus	1
OTU_178	Bacteria;Firmicutes;Erysipelotrichia;Erysipelotrichales;Erysipelotrichaceae;Catenibacterium	1
OTU_179	Bacteria;Bacteroidetes;Bacteroidia;Bacteroidales;Prevotellaceae;Prevotella	0.91
OTU_180	Bacteria;Firmicutes;Clostridia;Clostridiales;Ruminococcaceae	1
OTU_181	Bacteria;Firmicutes;Clostridia;Clostridiales	0.84
OTU_182	Bacteria;Firmicutes;Clostridia;Clostridiales;Lachnospiraceae	1
OTU_183	Bacteria;Proteobacteria;Gammaproteobacteria;Enterobacteriales;Enterobacteriaceae	1
OTU_184	Bacteria;Actinobacteria;Actinobacteria;Coriobacteriales;Coriobacteriaceae;Collinsella	1
OTU_185	Bacteria;Bacteroidetes;Bacteroidia;Bacteroidales;Prevotellaceae;Prevotella	0.89
OTU_186	Bacteria;Firmicutes;Clostridia;Clostridiales;Lachnospiraceae	0.98
OTU_187	Bacteria;Firmicutes;Clostridia;Clostridiales;Ruminococcaceae	0.97
OTU_188	Bacteria;Firmicutes;Negativicutes;Selenomonadales;Acidaminococcaceae;Acidaminococcus	1
OTU_189	Bacteria;Bacteroidetes;Bacteroidia;Bacteroidales;Prevotellaceae;Prevotella	1
OTU_190	Bacteria;Firmicutes;Bacilli;Lactobacillales;Lactobacillaceae;Lactobacillus	1
OTU_191	Bacteria;Firmicutes;Negativicutes;Selenomonadales;Veillonellaceae;Anaeroglobus	1
OTU_192	Bacteria;Bacteroidetes;Bacteroidia;Bacteroidales;Prevotellaceae;Prevotella	0.99
OTU_193	Bacteria;Firmicutes;Clostridia;Clostridiales;Ruminococcaceae	1
OTU_194	Bacteria;Firmicutes;Clostridia;Clostridiales;Ruminococcaceae	0.97
OTU_195	Bacteria;Bacteroidetes;Bacteroidia;Bacteroidales;Prevotellaceae	0.97
OTU_196	Bacteria;Bacteroidetes	1
OTU_197	Bacteria;Firmicutes;Clostridia;Clostridiales;Lachnospiraceae;Coprococcus	0.99
OTU_198	Bacteria;Firmicutes;Bacilli;Bacillales;Bacillales_Incertae Sedis XI;Gemella	1
OTU_199	Bacteria;TM7;TM7_genera_incertae_sedis;TM7_genera_incertae_sedis;TM7_genera_incertae_sedis;TM7_genera_incertae_sedis	1
OTU_200	Bacteria;Bacteroidetes	0.99
OTU_201	Bacteria;Firmicutes;Clostridia;Clostridiales	0.91
OTU_202	Bacteria;Firmicutes;Clostridia;Clostridiales;Ruminococcaceae	0.83
OTU_203	Bacteria;Firmicutes;Negativicutes;Selenomonadales;Veillonellaceae;Megasphaera	1
OTU_204	Bacteria;Firmicutes;Clostridia;Clostridiales;Ruminococcaceae;Clostridium IV	0.87
OTU_205	Bacteria;Proteobacteria;Gammaproteobacteria;Enterobacteriales;Enterobacteriaceae	1
OTU_206	Bacteria;Firmicutes;Clostridia;Clostridiales;Ruminococcaceae	0.81
OTU_207	Bacteria;Firmicutes;Clostridia;Clostridiales;Lachnospiraceae;Lachnospiracea_incertae_sedis	0.98
OTU_208	Bacteria;Firmicutes;Clostridia;Clostridiales	0.99
OTU_209	Bacteria;Bacteroidetes;Bacteroidia;Bacteroidales;Prevotellaceae	0.99
OTU_210	Bacteria;Firmicutes;Clostridia;Clostridiales;Lachnospiraceae	1
OTU_211	Bacteria;Firmicutes;Clostridia;Clostridiales;Ruminococcaceae;Clostridium IV	0.87
OTU_212	Bacteria;Actinobacteria;Actinobacteria;Coriobacteriales;Coriobacteriaceae;Atopobium	1
OTU_213	Bacteria	1
OTU_214	Bacteria;Bacteroidetes;Bacteroidia;Bacteroidales;Bacteroidaceae;Bacteroides	0.97
OTU_215	Bacteria;Firmicutes;Clostridia;Clostridiales;Lachnospiraceae	0.98
OTU_216	Bacteria;Bacteroidetes;Bacteroidia;Bacteroidales;Prevotellaceae;Prevotella	0.97
OTU_217	Bacteria;Firmicutes;Bacilli;Lactobacillales;Carnobacteriaceae;Granulicatella	0.99
OTU_218	Bacteria;Firmicutes;Clostridia;Clostridiales;Lachnospiraceae	1
OTU_219	Bacteria;Firmicutes;Clostridia;Clostridiales;Lachnospiraceae	1
OTU_220	Bacteria;Proteobacteria;Deltaproteobacteria	0.84
OTU_221	Bacteria;Bacteroidetes;Bacteroidia;Bacteroidales;Porphyromonadaceae;Butyricimonas	1
OTU_222	Bacteria;Bacteroidetes;Bacteroidia;Bacteroidales;Prevotellaceae;Paraprevotella	1
OTU_223	Bacteria;Tenericutes;Mollicutes;Anaeroplasmatales;Anaeroplasmataceae;Asteroleplasma	0.93
OTU_224	Bacteria;Firmicutes;Clostridia;Clostridiales;Ruminococcaceae	0.98
OTU_225	Bacteria;Firmicutes;Clostridia;Clostridiales;Lachnospiraceae	1
OTU_226	Bacteria;Firmicutes;Clostridia;Clostridiales;Lachnospiraceae	1
OTU_227	Bacteria;Firmicutes;Bacilli;Lactobacillales;Lactobacillaceae;Lactobacillus	1
OTU_228	Bacteria;Firmicutes;Clostridia;Clostridiales	0.9
OTU_229	Bacteria;Bacteroidetes;Bacteroidia;Bacteroidales;Porphyromonadaceae	0.96
OTU_230	Bacteria;Firmicutes;Negativicutes;Selenomonadales;Veillonellaceae;Megasphaera	1
OTU_231	Bacteria;Bacteroidetes;Bacteroidia;Bacteroidales;Bacteroidaceae;Bacteroides	1
OTU_232	Bacteria;Bacteroidetes;Bacteroidia;Bacteroidales;Porphyromonadaceae	0.83
OTU_233	Bacteria;Proteobacteria	0.81
OTU_234	Bacteria;Firmicutes;Clostridia;Clostridiales	0.87
OTU_235	Bacteria;Firmicutes	0.83
OTU_236	Bacteria;Firmicutes;Clostridia;Clostridiales;Ruminococcaceae	1
OTU_237	Bacteria;Firmicutes;Bacilli;Lactobacillales;Streptococcaceae;Streptococcus	1
OTU_238	Bacteria;Firmicutes;Clostridia;Clostridiales;Lachnospiraceae	0.99
OTU_239	Bacteria;Firmicutes;Clostridia;Clostridiales;Lachnospiraceae	0.94
OTU_240	Bacteria;Bacteroidetes;Bacteroidia;Bacteroidales;Prevotellaceae	0.94
OTU_241	Bacteria;Bacteroidetes;Bacteroidia;Bacteroidales;Porphyromonadaceae	1
OTU_242	Bacteria;Actinobacteria;Actinobacteria;Actinomycetales;Actinomycetaceae;Actinomyces	1
OTU_243	Bacteria;Firmicutes;Clostridia;Clostridiales;Ruminococcaceae;Oscillibacter	1
OTU_244	Bacteria;Fusobacteria;Fusobacteria;Fusobacteriales;Fusobacteriaceae;Fusobacterium	1
OTU_245	Bacteria;Actinobacteria;Actinobacteria;Actinomycetales;Micrococcaceae;Rothia	1
OTU_246	Bacteria;Bacteroidetes;Bacteroidia;Bacteroidales;Bacteroidaceae;Bacteroides	1
OTU_247	Bacteria;Firmicutes;Clostridia;Clostridiales;Lachnospiraceae;Clostridium XlVb	0.94
OTU_248	Bacteria;Proteobacteria;Betaproteobacteria;Burkholderiales	0.96
OTU_249	Bacteria;Firmicutes;Clostridia;Clostridiales;Ruminococcaceae	1
OTU_250	Bacteria	1
OTU_251	Bacteria;Firmicutes;Clostridia;Clostridiales;Ruminococcaceae	1
OTU_252	Bacteria;Bacteroidetes;Bacteroidia;Bacteroidales;Bacteroidaceae;Bacteroides	0.91
OTU_253	Bacteria;Firmicutes;Clostridia;Clostridiales;Ruminococcaceae	0.81
OTU_254	Bacteria;Firmicutes;Clostridia;Clostridiales;Ruminococcaceae;Anaerotruncus	1
OTU_255	Bacteria;Bacteroidetes;Bacteroidia;Bacteroidales;Porphyromonadaceae	1
OTU_256	Bacteria;Actinobacteria;Actinobacteria;Coriobacteriales;Coriobacteriaceae;Eggerthella	1
OTU_257	Bacteria;Bacteroidetes;Bacteroidia;Bacteroidales;Bacteroidaceae;Bacteroides	1
OTU_258	Bacteria	1
OTU_259	Bacteria;Firmicutes;Negativicutes;Selenomonadales;Veillonellaceae;Mitsuokella	1
OTU_260	Bacteria;Firmicutes;Clostridia;Clostridiales;Lachnospiraceae	1
OTU_261	Bacteria;Firmicutes;Bacilli;Lactobacillales;Lactobacillaceae;Lactobacillus	1
OTU_262	Bacteria;Actinobacteria;Actinobacteria;Bifidobacteriales;Bifidobacteriaceae;Bifidobacterium	1
OTU_263	Bacteria;Firmicutes;Clostridia;Clostridiales;Ruminococcaceae	0.91
OTU_264	Bacteria;Proteobacteria;Alphaproteobacteria	0.97
OTU_265	Bacteria;Firmicutes;Clostridia;Clostridiales;Ruminococcaceae;Clostridium IV	0.85
OTU_266	Bacteria;Firmicutes;Clostridia;Clostridiales;Clostridiaceae 1;Clostridium sensu stricto	1
OTU_267	Bacteria;Firmicutes;Negativicutes;Selenomonadales;Veillonellaceae;Allisonella	1
OTU_268	Bacteria;Firmicutes;Clostridia;Clostridiales;Ruminococcaceae	1
OTU_269	Bacteria;Firmicutes;Clostridia;Clostridiales	1
OTU_270	Bacteria;Firmicutes;Clostridia;Clostridiales;Lachnospiraceae	0.99
OTU_271	Bacteria	1
OTU_272	Bacteria;Proteobacteria;Gammaproteobacteria;Pasteurellales;Pasteurellaceae	1
OTU_273	Bacteria;Bacteroidetes;Bacteroidia;Bacteroidales;Porphyromonadaceae;Butyricimonas	1
OTU_274	Bacteria;Firmicutes	0.83
OTU_275	Bacteria;Proteobacteria;Epsilonproteobacteria;Campylobacterales;Campylobacteraceae;Campylobacter	1
OTU_276	Bacteria;Firmicutes;Bacilli;Lactobacillales;Streptococcaceae;Lactococcus	1
OTU_277	Bacteria;Actinobacteria;Actinobacteria;Coriobacteriales;Coriobacteriaceae	1
OTU_278	Bacteria;Firmicutes;Clostridia;Clostridiales;Lachnospiraceae	0.99
OTU_279	Bacteria;Proteobacteria;Gammaproteobacteria;Pasteurellales;Pasteurellaceae;Aggregatibacter	0.97
OTU_280	Bacteria;Firmicutes	0.82
OTU_281	Bacteria;Bacteroidetes;Bacteroidia;Bacteroidales;Prevotellaceae;Prevotella	0.91
OTU_282	Bacteria;Verrucomicrobia;Opitutae;Puniceicoccales;Puniceicoccaceae	0.96
OTU_283	Bacteria;Proteobacteria;Deltaproteobacteria;Desulfovibrionales;Desulfovibrionaceae;Desulfovibrio	0.94
OTU_284	Bacteria;Bacteroidetes;Bacteroidia;Bacteroidales;Bacteroidaceae;Bacteroides	1
OTU_285	Bacteria;Firmicutes;Negativicutes;Selenomonadales;Acidaminococcaceae;Acidaminococcus	1
OTU_286	Bacteria;Firmicutes;Clostridia;Clostridiales;Ruminococcaceae	0.85
OTU_287	Bacteria	1
OTU_288	Bacteria;Firmicutes;Clostridia;Clostridiales;Ruminococcaceae;Clostridium IV	1
OTU_289	Bacteria	1
OTU_290	Bacteria;Proteobacteria;Gammaproteobacteria;Enterobacteriales;Enterobacteriaceae;Proteus	0.99
OTU_291	Bacteria;Firmicutes;Erysipelotrichia;Erysipelotrichales;Erysipelotrichaceae;Holdemania	1
OTU_292	Bacteria;Proteobacteria;Betaproteobacteria;Burkholderiales;Oxalobacteraceae	0.98
OTU_293	Bacteria;Firmicutes;Clostridia;Clostridiales	0.83
OTU_294	Bacteria	1
OTU_295	Bacteria;Firmicutes;Negativicutes;Selenomonadales;Veillonellaceae;Mitsuokella	1
OTU_296	Bacteria	1
OTU_297	Bacteria;Bacteroidetes;Bacteroidia;Bacteroidales;Bacteroidaceae;Bacteroides	1
OTU_298	Bacteria	1
OTU_299	Bacteria;Firmicutes;Bacilli;Lactobacillales;Lactobacillaceae;Lactobacillus	1
OTU_300	Bacteria	1
OTU_301	Bacteria;Firmicutes;Bacilli;Lactobacillales;Leuconostocaceae;Leuconostoc	1
OTU_302	Bacteria;Firmicutes;Clostridia;Clostridiales	0.85
OTU_303	Bacteria;Firmicutes;Negativicutes;Selenomonadales;Veillonellaceae;Megasphaera	0.97
OTU_304	Bacteria;Firmicutes;Clostridia;Clostridiales;Ruminococcaceae	1
OTU_305	Bacteria;Firmicutes;Erysipelotrichia;Erysipelotrichales;Erysipelotrichaceae;Erysipelotrichaceae_incertae_sedis	1
OTU_306	Bacteria;Firmicutes	0.94
OTU_307	Bacteria;Firmicutes;Bacilli;Lactobacillales;Aerococcaceae;Abiotrophia	0.98
OTU_308	Bacteria;Firmicutes;Clostridia;Clostridiales	0.9
OTU_309	Bacteria;Firmicutes;Bacilli;Lactobacillales;Lactobacillaceae;Lactobacillus	1
OTU_310	Bacteria;Proteobacteria;Betaproteobacteria;Burkholderiales;Comamonadaceae;Comamonas	0.99
OTU_311	Bacteria;Firmicutes;Clostridia;Clostridiales;Lachnospiraceae;Howardella	1
OTU_312	Bacteria;Firmicutes;Clostridia;Clostridiales	0.84
OTU_313	Bacteria;Bacteroidetes;Bacteroidia;Bacteroidales	1
OTU_314	Bacteria;Bacteroidetes;Bacteroidia;Bacteroidales;Prevotellaceae;Prevotella	0.9
OTU_315	Bacteria;Firmicutes;Negativicutes;Selenomonadales;Veillonellaceae;Dialister	1
OTU_316	Bacteria;Proteobacteria;Alphaproteobacteria	0.93
OTU_317	Bacteria;Firmicutes;Clostridia;Clostridiales;Ruminococcaceae;Clostridium IV	0.99
OTU_318	Bacteria;Firmicutes;Clostridia;Clostridiales;Ruminococcaceae	0.98
OTU_319	Bacteria;Bacteroidetes;Bacteroidia;Bacteroidales;Prevotellaceae;Prevotella	1
OTU_320	Bacteria;TM7;TM7_genera_incertae_sedis;TM7_genera_incertae_sedis;TM7_genera_incertae_sedis;TM7_genera_incertae_sedis	1
OTU_321	Bacteria;Firmicutes;Clostridia;Clostridiales	0.82
OTU_322	Bacteria;Firmicutes;Clostridia;Clostridiales;Ruminococcaceae;Anaerotruncus	0.87
OTU_323	Bacteria;Firmicutes;Clostridia;Clostridiales;Ruminococcaceae	1
OTU_324	Bacteria;Proteobacteria;Gammaproteobacteria;Enterobacteriales;Enterobacteriaceae;Morganella	1
OTU_325	Bacteria;Bacteroidetes;Bacteroidia;Bacteroidales;Prevotellaceae;Prevotella	1
OTU_326	Bacteria;Firmicutes;Clostridia;Clostridiales;Ruminococcaceae;Ruminococcus	1
OTU_327	Bacteria;Firmicutes;Clostridia;Clostridiales	0.98
OTU_328	Bacteria;Firmicutes;Clostridia;Clostridiales	0.88
OTU_329	Bacteria;Firmicutes;Clostridia;Clostridiales;Lachnospiraceae;Shuttleworthia	1
OTU_330	Bacteria;Firmicutes;Clostridia;Clostridiales;Ruminococcaceae	1
OTU_331	Bacteria;Proteobacteria;Gammaproteobacteria;Pseudomonadales;Pseudomonadaceae;Pseudomonas	1
OTU_332	Bacteria;Firmicutes;Clostridia;Clostridiales	0.99
OTU_333	Bacteria;Firmicutes;Bacilli;Lactobacillales;Streptococcaceae;Lactococcus	0.99
OTU_334	Bacteria;Bacteroidetes;Bacteroidia;Bacteroidales;Prevotellaceae;Prevotella	0.98
OTU_335	Bacteria;Firmicutes;Clostridia;Clostridiales;Ruminococcaceae	0.93
OTU_336	Bacteria;Bacteroidetes;Bacteroidia;Bacteroidales;Prevotellaceae;Prevotella	0.99
OTU_337	Bacteria;Firmicutes;Negativicutes;Selenomonadales;Veillonellaceae;Dialister	1
OTU_338	Bacteria;Firmicutes;Negativicutes;Selenomonadales;Veillonellaceae;Mitsuokella	1
OTU_339	Bacteria	1
OTU_340	Bacteria;Firmicutes;Clostridia;Clostridiales;Ruminococcaceae;Ruminococcus	0.99
OTU_341	Bacteria;Firmicutes	0.93
OTU_342	Bacteria;Firmicutes;Clostridia;Clostridiales	0.87
OTU_343	Bacteria;Firmicutes;Clostridia;Clostridiales;Ruminococcaceae	1
OTU_344	Bacteria;Firmicutes;Clostridia;Clostridiales;Lachnospiraceae;Oribacterium	0.99
OTU_345	Bacteria	1
OTU_346	Bacteria;Bacteroidetes	0.99
OTU_347	Bacteria;Firmicutes;Clostridia;Clostridiales;Ruminococcaceae;Oscillibacter	1
OTU_348	Bacteria;Proteobacteria;Gammaproteobacteria;Pasteurellales;Pasteurellaceae	1
OTU_349	Bacteria;Bacteroidetes;Bacteroidia;Bacteroidales;Porphyromonadaceae	0.98
OTU_350	Bacteria;Firmicutes	0.85
OTU_351	Bacteria	1
OTU_352	Bacteria;Proteobacteria;Deltaproteobacteria;Desulfovibrionales	0.98
OTU_353	Bacteria;Firmicutes;Bacilli;Lactobacillales;Lactobacillaceae;Lactobacillus	1
OTU_354	Bacteria;Firmicutes;Clostridia;Clostridiales;Ruminococcaceae	0.92
OTU_355	Bacteria;Firmicutes;Clostridia;Clostridiales;Lachnospiraceae;Blautia	0.92
OTU_356	Bacteria;Firmicutes;Erysipelotrichia;Erysipelotrichales;Erysipelotrichaceae;Clostridium XVIII	1
OTU_357	Bacteria;Firmicutes	0.82
OTU_358	Bacteria;Proteobacteria;Betaproteobacteria;Burkholderiales;Sutterellaceae;Sutterella	1
OTU_359	Bacteria;Lentisphaerae;Lentisphaeria;Victivallales;Victivallaceae;Victivallis	1
OTU_360	Bacteria;Bacteroidetes;Bacteroidia;Bacteroidales;Bacteroidaceae;Bacteroides	1
OTU_361	Bacteria;Firmicutes;Clostridia;Clostridiales;Lachnospiraceae	1
OTU_362	Bacteria;Proteobacteria;Gammaproteobacteria;Enterobacteriales;Enterobacteriaceae	1
OTU_363	Bacteria;Fusobacteria;Fusobacteria;Fusobacteriales;Leptotrichiaceae;Leptotrichia	0.98
OTU_364	Bacteria;Firmicutes;Clostridia;Clostridiales;Lachnospiraceae;Clostridium XlVa	0.88
OTU_365	Bacteria;Firmicutes;Clostridia;Clostridiales;Ruminococcaceae	1
OTU_366	Bacteria;TM7;TM7_genera_incertae_sedis;TM7_genera_incertae_sedis;TM7_genera_incertae_sedis;TM7_genera_incertae_sedis	1
OTU_367	Bacteria;Firmicutes;Erysipelotrichia;Erysipelotrichales;Erysipelotrichaceae	1
OTU_368	Bacteria;Firmicutes	0.88
OTU_369	Bacteria;Firmicutes;Clostridia;Clostridiales;Ruminococcaceae	0.98
OTU_370	Bacteria;Firmicutes;Clostridia;Clostridiales;Ruminococcaceae	0.85
OTU_371	Bacteria;Firmicutes;Clostridia;Clostridiales;Ruminococcaceae;Clostridium IV	0.82
OTU_372	Bacteria;Proteobacteria;Betaproteobacteria;Burkholderiales;Sutterellaceae;Sutterella	1
OTU_373	Bacteria;Actinobacteria;Actinobacteria;Bifidobacteriales;Bifidobacteriaceae;Scardovia	1
OTU_374	Bacteria;Firmicutes;Clostridia;Clostridiales;Lachnospiraceae	1
OTU_375	Bacteria;Firmicutes;Clostridia;Clostridiales;Ruminococcaceae	0.99
OTU_376	Bacteria;Firmicutes;Clostridia;Clostridiales;Lachnospiraceae	1
OTU_377	Bacteria;Bacteroidetes;Bacteroidia;Bacteroidales;Prevotellaceae;Prevotella	0.99
OTU_378	Bacteria;Firmicutes;Clostridia;Clostridiales;Lachnospiraceae;Lachnospiracea_incertae_sedis	0.9
OTU_379	Bacteria;Firmicutes;Clostridia;Clostridiales;Lachnospiraceae;Clostridium XlVb	1
OTU_380	Bacteria;Proteobacteria;Betaproteobacteria;Burkholderiales;Sutterellaceae;Sutterella	1
OTU_381	Bacteria;Bacteroidetes;Bacteroidia;Bacteroidales;Rikenellaceae;Alistipes	1
OTU_382	Bacteria	1
OTU_383	Bacteria	1
OTU_384	Bacteria;Firmicutes;Clostridia;Clostridiales;Ruminococcaceae	0.99
OTU_385	Bacteria;Cyanobacteria/Chloroplast;Chloroplast;Chloroplast;Chloroplast;Streptophyta	1
OTU_386	Bacteria;Firmicutes;Clostridia;Clostridiales;Lachnospiraceae;Lachnospiracea_incertae_sedis	0.96
OTU_387	Bacteria;Firmicutes;Clostridia;Clostridiales;Ruminococcaceae	0.85
OTU_388	Bacteria;Actinobacteria;Actinobacteria;Coriobacteriales;Coriobacteriaceae;Slackia	1
OTU_389	Bacteria	1
OTU_390	Bacteria;Verrucomicrobia;Opitutae;Puniceicoccales;Puniceicoccaceae	0.87
OTU_391	Bacteria;Firmicutes;Clostridia;Clostridiales	0.81
OTU_392	Bacteria;Proteobacteria;Deltaproteobacteria;Desulfovibrionales	0.87
OTU_393	Bacteria;Bacteroidetes;Bacteroidia;Bacteroidales;Porphyromonadaceae;Parabacteroides	1
OTU_394	Bacteria;Bacteroidetes;Bacteroidia;Bacteroidales;Rikenellaceae;Alistipes	0.84
OTU_395	Bacteria;Proteobacteria;Gammaproteobacteria;Pseudomonadales;Pseudomonadaceae;Pseudomonas	1
OTU_396	Bacteria;Proteobacteria;Deltaproteobacteria	0.87
OTU_397	Bacteria;Bacteroidetes;Bacteroidia;Bacteroidales;Rikenellaceae;Alistipes	1
OTU_398	Bacteria;Firmicutes;Clostridia;Clostridiales;Ruminococcaceae	1
OTU_399	Bacteria;Proteobacteria;Gammaproteobacteria;Enterobacteriales;Enterobacteriaceae	1
OTU_400	Bacteria;Bacteroidetes;Bacteroidia;Bacteroidales;Prevotellaceae;Prevotella	1
OTU_401	Bacteria;Firmicutes;Clostridia;Clostridiales;Ruminococcaceae	0.92
OTU_402	Bacteria;Bacteroidetes;Bacteroidia;Bacteroidales;Prevotellaceae;Prevotella	1
OTU_403	Bacteria;Firmicutes;Clostridia;Clostridiales;Ruminococcaceae;Anaerofilum	0.96
OTU_404	Bacteria;Firmicutes;Clostridia;Clostridiales	1
OTU_405	Bacteria;Firmicutes;Clostridia;Clostridiales;Lachnospiraceae	0.99
OTU_406	Bacteria;Firmicutes;Erysipelotrichia;Erysipelotrichales;Erysipelotrichaceae	0.84
OTU_407	Bacteria;Actinobacteria;Actinobacteria;Coriobacteriales;Coriobacteriaceae	0.93
OTU_408	Bacteria;Firmicutes;Clostridia;Clostridiales;Lachnospiraceae	0.99
OTU_409	Bacteria;Firmicutes;Clostridia;Clostridiales;Lachnospiraceae	1
OTU_410	Bacteria;Bacteroidetes;Bacteroidia;Bacteroidales;Prevotellaceae;Prevotella	1
OTU_411	Bacteria;Firmicutes;Clostridia;Clostridiales;Lachnospiraceae;Anaerostipes	1
OTU_412	Bacteria;Firmicutes;Clostridia;Clostridiales;Ruminococcaceae;Faecalibacterium	0.83
OTU_413	Bacteria;Firmicutes;Clostridia;Clostridiales	0.83
OTU_414	Bacteria;Proteobacteria;Betaproteobacteria;Neisseriales;Neisseriaceae;Neisseria	1
OTU_415	Bacteria;Firmicutes;Clostridia;Clostridiales;Eubacteriaceae;Eubacterium	1
OTU_416	Bacteria;Firmicutes;Clostridia;Clostridiales;Lachnospiraceae	0.99
OTU_417	Bacteria;Firmicutes	0.92
OTU_418	Bacteria;Bacteroidetes;Bacteroidia;Bacteroidales;Bacteroidaceae;Bacteroides	1
OTU_419	Bacteria;Firmicutes	0.9
OTU_420	Bacteria;Firmicutes;Clostridia;Clostridiales;Ruminococcaceae	0.93
OTU_421	Bacteria;Bacteroidetes;Bacteroidia;Bacteroidales;Porphyromonadaceae;Barnesiella	0.95
OTU_422	Bacteria;Firmicutes;Clostridia;Clostridiales;Lachnospiraceae	1
OTU_423	Bacteria;Bacteroidetes;Bacteroidia;Bacteroidales;Bacteroidaceae;Bacteroides	1
OTU_424	Bacteria;Firmicutes;Clostridia;Clostridiales;Ruminococcaceae;Ruminococcus	1
OTU_425	Bacteria;Firmicutes;Clostridia;Clostridiales	0.84
OTU_426	Bacteria;Firmicutes;Clostridia;Clostridiales	0.96
OTU_427	Bacteria;Firmicutes;Clostridia;Clostridiales;Ruminococcaceae;Oscillibacter	1
OTU_428	Bacteria;Firmicutes	0.86
OTU_429	Bacteria;Firmicutes;Clostridia;Clostridiales	0.98
OTU_430	Bacteria;Firmicutes;Clostridia;Clostridiales;Ruminococcaceae	1
OTU_431	Bacteria;Bacteroidetes;Bacteroidia;Bacteroidales;Prevotellaceae	0.98
OTU_432	Bacteria;Proteobacteria;Epsilonproteobacteria;Campylobacterales;Campylobacteraceae;Campylobacter	1
OTU_433	Bacteria;Firmicutes;Clostridia;Clostridiales;Ruminococcaceae	1
OTU_434	Bacteria;Firmicutes	1
OTU_435	Bacteria;Firmicutes;Clostridia;Clostridiales;Ruminococcaceae	1
OTU_436	Bacteria;Firmicutes;Bacilli;Lactobacillales;Lactobacillaceae;Lactobacillus	0.98
OTU_437	Bacteria;Proteobacteria;Gammaproteobacteria;Aeromonadales;Aeromonadaceae;Aeromonas	1
OTU_438	Bacteria	1
OTU_439	Bacteria;Bacteroidetes;Bacteroidia;Bacteroidales;Porphyromonadaceae;Butyricimonas	1
OTU_440	Bacteria;Firmicutes;Negativicutes;Selenomonadales;Veillonellaceae;Megasphaera	1
OTU_441	Bacteria	1
OTU_442	Bacteria;Proteobacteria;Alphaproteobacteria	0.91
OTU_443	Bacteria;Proteobacteria;Deltaproteobacteria;Desulfovibrionales;Desulfovibrionaceae;Desulfovibrio	0.96
OTU_444	Bacteria;Bacteroidetes;Bacteroidia;Bacteroidales;Porphyromonadaceae;Barnesiella	0.97
OTU_445	Bacteria;Firmicutes;Clostridia;Clostridiales;Lachnospiraceae	0.98
OTU_446	Bacteria;Firmicutes	0.83
OTU_447	Bacteria;Firmicutes;Clostridia;Clostridiales	1
OTU_448	Bacteria;Actinobacteria;Actinobacteria;Coriobacteriales;Coriobacteriaceae;Olsenella	0.95
OTU_449	Bacteria;Firmicutes;Bacilli;Lactobacillales;Lactobacillaceae;Lactobacillus	1
OTU_450	Bacteria;Bacteroidetes	0.99
OTU_451	Bacteria;Firmicutes;Clostridia;Clostridiales	1
OTU_452	Bacteria;Firmicutes;Negativicutes;Selenomonadales;Veillonellaceae;Dialister	1
OTU_453	Bacteria;Bacteroidetes;Bacteroidia;Bacteroidales;Prevotellaceae;Prevotella	1
OTU_454	Bacteria;Firmicutes;Clostridia;Clostridiales;Ruminococcaceae	0.9
OTU_455	Bacteria;Synergistetes;Synergistia;Synergistales;Synergistaceae;Cloacibacillus	1
OTU_456	Bacteria;Firmicutes;Clostridia;Clostridiales;Lachnospiraceae	1
OTU_457	Bacteria;Lentisphaerae;Lentisphaeria;Victivallales;Victivallaceae;Victivallis	1
OTU_458	Bacteria;Bacteroidetes;Bacteroidia;Bacteroidales	0.97
OTU_459	Bacteria;Firmicutes;Bacilli;Lactobacillales;Streptococcaceae;Streptococcus	1
OTU_460	Bacteria;Firmicutes;Negativicutes;Selenomonadales;Veillonellaceae	1
OTU_461	Bacteria;Firmicutes;Clostridia;Clostridiales;Ruminococcaceae	1
OTU_462	Bacteria;Firmicutes	0.88
OTU_463	Bacteria;Firmicutes;Clostridia;Clostridiales;Ruminococcaceae	0.88
OTU_464	Bacteria;Bacteroidetes	1
OTU_465	Bacteria;Bacteroidetes;Bacteroidia;Bacteroidales;Porphyromonadaceae	0.89
OTU_466	Bacteria;Firmicutes;Clostridia;Clostridiales;Ruminococcaceae	0.97
OTU_467	Bacteria;Bacteroidetes;Bacteroidia;Bacteroidales;Prevotellaceae;Prevotella	1
OTU_468	Bacteria;Firmicutes;Clostridia;Clostridiales;Peptostreptococcaceae;Peptostreptococcus	1
OTU_469	Bacteria;Firmicutes;Clostridia;Clostridiales;Lachnospiraceae;Clostridium XlVb	1
OTU_470	Bacteria;Firmicutes;Clostridia;Clostridiales	0.98
OTU_471	Bacteria;Firmicutes;Clostridia;Clostridiales;Ruminococcaceae	0.96
OTU_472	Bacteria;Firmicutes;Clostridia;Clostridiales;Clostridiales_Incertae Sedis XIII;Mogibacterium	1
OTU_473	Bacteria;Firmicutes;Clostridia;Clostridiales;Eubacteriaceae;Eubacterium	0.91
OTU_474	Bacteria;Firmicutes;Clostridia;Clostridiales	0.99
OTU_475	Bacteria;Firmicutes;Clostridia;Clostridiales;Lachnospiraceae	0.97
OTU_476	Bacteria;Firmicutes;Clostridia;Clostridiales;Lachnospiraceae;Clostridium XlVa	0.96
OTU_477	Bacteria;Proteobacteria;Gammaproteobacteria;Aeromonadales;Succinivibrionaceae;Succinivibrio	1
OTU_478	Bacteria;Firmicutes;Clostridia;Clostridiales;Ruminococcaceae	0.86
OTU_479	Bacteria;Firmicutes;Clostridia;Clostridiales;Ruminococcaceae	0.94
OTU_480	Bacteria;Firmicutes	0.92
OTU_481	Bacteria	1
OTU_482	Bacteria;Firmicutes	0.88
OTU_483	Bacteria;Firmicutes;Clostridia;Clostridiales;Ruminococcaceae;Butyricicoccus	1
OTU_484	Bacteria;Firmicutes	0.81
OTU_485	Bacteria;Firmicutes;Clostridia;Clostridiales	0.99
OTU_486	Bacteria;Bacteroidetes;Bacteroidia;Bacteroidales;Porphyromonadaceae;Parabacteroides	1
OTU_487	Bacteria;Proteobacteria;Betaproteobacteria;Neisseriales;Neisseriaceae;Neisseria	1
OTU_488	Bacteria	1
OTU_489	Bacteria;Synergistetes;Synergistia;Synergistales;Synergistaceae;Pyramidobacter	1
OTU_490	Bacteria;Firmicutes;Clostridia;Clostridiales;Ruminococcaceae	0.96
OTU_491	Bacteria;Proteobacteria;Epsilonproteobacteria;Campylobacterales;Campylobacteraceae;Campylobacter	1
OTU_492	Bacteria;Bacteroidetes;Bacteroidia;Bacteroidales;Prevotellaceae;Prevotella	1
OTU_493	Bacteria;Firmicutes;Clostridia;Clostridiales;Ruminococcaceae	0.99
OTU_494	Bacteria;Actinobacteria;Actinobacteria;Coriobacteriales;Coriobacteriaceae;Collinsella	1
OTU_495	Bacteria;Proteobacteria;Betaproteobacteria;Burkholderiales	0.97
OTU_496	Bacteria;Firmicutes;Negativicutes;Selenomonadales;Veillonellaceae;Selenomonas	1
OTU_497	Bacteria;Firmicutes;Clostridia;Clostridiales	0.98
OTU_498	Bacteria;Firmicutes	0.81
OTU_499	Bacteria;Firmicutes;Clostridia;Clostridiales;Ruminococcaceae	0.99
OTU_500	Bacteria;Firmicutes;Erysipelotrichia;Erysipelotrichales;Erysipelotrichaceae;Solobacterium	1
OTU_501	Bacteria;Firmicutes;Clostridia;Clostridiales	0.87
OTU_502	Bacteria;Firmicutes;Clostridia;Clostridiales;Ruminococcaceae	0.99
OTU_503	Bacteria;Proteobacteria;Epsilonproteobacteria;Campylobacterales;Helicobacteraceae;Helicobacter	1
OTU_504	Bacteria;Firmicutes;Bacilli;Bacillales;Staphylococcaceae;Staphylococcus	1
OTU_505	Bacteria;Firmicutes;Clostridia;Clostridiales	0.99
OTU_506	Bacteria;Firmicutes;Negativicutes;Selenomonadales;Veillonellaceae;Selenomonas	1
OTU_507	Bacteria;Firmicutes;Clostridia;Clostridiales;Lachnospiraceae	0.99
OTU_508	Bacteria;Bacteroidetes;Bacteroidia;Bacteroidales;Bacteroidaceae;Bacteroides	0.99
OTU_509	Bacteria;Firmicutes;Clostridia;Clostridiales;Ruminococcaceae	1
OTU_510	Bacteria;Firmicutes;Clostridia	0.81
OTU_511	Bacteria;Firmicutes;Clostridia;Clostridiales;Ruminococcaceae	1
OTU_512	Bacteria;Bacteroidetes;Bacteroidia;Bacteroidales;Porphyromonadaceae;Barnesiella	0.83
OTU_513	Bacteria;Actinobacteria;Actinobacteria;Coriobacteriales;Coriobacteriaceae;Collinsella	1
OTU_514	Bacteria;Firmicutes;Negativicutes;Selenomonadales;Veillonellaceae;Megamonas	1
OTU_515	Bacteria;Bacteroidetes;Bacteroidia;Bacteroidales	1
OTU_516	Bacteria;Firmicutes;Clostridia;Clostridiales;Lachnospiraceae	1
OTU_517	Bacteria;Bacteroidetes;Bacteroidia;Bacteroidales;Porphyromonadaceae;Porphyromonas	1
OTU_518	Bacteria;Firmicutes;Clostridia;Clostridiales;Lachnospiraceae	1
OTU_519	Bacteria;Firmicutes;Clostridia;Clostridiales;Lachnospiraceae	0.99
OTU_520	Bacteria;Firmicutes;Clostridia;Clostridiales;Lachnospiraceae;Clostridium XlVa	0.81
OTU_521	Bacteria;Firmicutes;Clostridia;Clostridiales;Lachnospiraceae	0.95
OTU_522	Bacteria;Actinobacteria;Actinobacteria;Actinomycetales;Corynebacteriaceae;Corynebacterium	1
OTU_523	Bacteria;Bacteroidetes;Bacteroidia;Bacteroidales;Prevotellaceae	1
OTU_524	Bacteria;Firmicutes;Clostridia;Clostridiales	0.94
OTU_525	Bacteria;Firmicutes;Clostridia;Clostridiales;Lachnospiraceae;Blautia	0.99
OTU_526	Bacteria;Bacteroidetes;Bacteroidia;Bacteroidales;Prevotellaceae;Prevotella	1
OTU_527	Bacteria;Actinobacteria;Actinobacteria;Coriobacteriales;Coriobacteriaceae;Gordonibacter	1
OTU_528	Bacteria;Firmicutes	0.92
OTU_529	Bacteria;Firmicutes;Clostridia;Clostridiales;Ruminococcaceae	1
OTU_530	Bacteria;Fusobacteria;Fusobacteria;Fusobacteriales;Leptotrichiaceae;Leptotrichia	1
OTU_531	Bacteria;Proteobacteria;Deltaproteobacteria;Desulfovibrionales	0.81
OTU_532	Bacteria;Firmicutes	0.96
OTU_533	Bacteria;Firmicutes;Clostridia;Clostridiales;Ruminococcaceae	1
OTU_534	Bacteria;Firmicutes;Clostridia;Clostridiales	1
OTU_535	Bacteria;Firmicutes;Clostridia;Clostridiales;Ruminococcaceae	0.95
OTU_536	Bacteria;Proteobacteria;Alphaproteobacteria;Rhizobiales;Brucellaceae;Brucella	0.95
OTU_537	Bacteria	1
OTU_538	Bacteria;Firmicutes;Clostridia;Clostridiales	0.96
OTU_539	Bacteria;Firmicutes;Clostridia;Clostridiales;Ruminococcaceae	0.99
OTU_540	Bacteria;Firmicutes;Erysipelotrichia;Erysipelotrichales;Erysipelotrichaceae;Erysipelotrichaceae_incertae_sedis	1
OTU_541	Bacteria;Proteobacteria;Betaproteobacteria;Burkholderiales;Sutterellaceae;Parasutterella	1
OTU_542	Bacteria	1
OTU_543	Bacteria;Firmicutes;Erysipelotrichia;Erysipelotrichales;Erysipelotrichaceae;Clostridium XVIII	1
OTU_544	Bacteria;Firmicutes;Bacilli;Lactobacillales;Streptococcaceae;Streptococcus	1
OTU_545	Bacteria;Bacteroidetes;Flavobacteria;Flavobacteriales;Flavobacteriaceae;Wautersiella	1
OTU_546	Bacteria;Bacteroidetes;Bacteroidia;Bacteroidales;Prevotellaceae;Prevotella	1
OTU_547	Bacteria;Firmicutes;Clostridia;Clostridiales;Lachnospiraceae	1
OTU_548	Bacteria;Firmicutes;Clostridia;Clostridiales;Lachnospiraceae	0.99
OTU_549	Bacteria;Firmicutes;Clostridia;Clostridiales;Ruminococcaceae;Clostridium IV	0.92
OTU_550	Bacteria;Firmicutes;Clostridia;Clostridiales;Ruminococcaceae;Clostridium III	0.83
OTU_551	Bacteria;Actinobacteria;Actinobacteria;Bifidobacteriales;Bifidobacteriaceae;Alloscardovia	1
OTU_552	Bacteria;Firmicutes	1
OTU_553	Bacteria;Firmicutes;Clostridia;Clostridiales;Ruminococcaceae	1
OTU_554	Bacteria;Proteobacteria;Gammaproteobacteria;Enterobacteriales;Enterobacteriaceae	1
OTU_555	Bacteria;Firmicutes;Clostridia;Clostridiales;Ruminococcaceae;Butyricicoccus	1
OTU_556	Bacteria;Firmicutes;Clostridia;Clostridiales;Ruminococcaceae;Clostridium IV	1
OTU_557	Bacteria;Firmicutes;Clostridia;Clostridiales;Lachnospiraceae;Clostridium XlVa	1
OTU_558	Bacteria;Firmicutes;Clostridia;Clostridiales	0.87
OTU_559	Bacteria;Bacteroidetes	1
OTU_560	Bacteria;Firmicutes;Clostridia;Clostridiales;Ruminococcaceae;Hydrogenoanaerobacterium	1
OTU_561	Bacteria;Firmicutes;Clostridia;Clostridiales	0.84
OTU_562	Bacteria;Firmicutes;Clostridia;Clostridiales;Ruminococcaceae;Clostridium IV	0.87
OTU_563	Bacteria;Verrucomicrobia;Opitutae;Puniceicoccales;Puniceicoccaceae	0.96
OTU_564	Bacteria;Firmicutes;Clostridia;Clostridiales;Ruminococcaceae	1
OTU_565	Bacteria;Proteobacteria;Betaproteobacteria;Burkholderiales;Burkholderiaceae;Cupriavidus	1
OTU_566	Bacteria;Firmicutes;Clostridia;Clostridiales	0.95
OTU_567	Bacteria;Firmicutes;Clostridia;Clostridiales	0.86
OTU_568	Bacteria;Bacteroidetes;Bacteroidia;Bacteroidales;Bacteroidaceae;Bacteroides	0.89
OTU_569	Bacteria;Firmicutes;Clostridia;Clostridiales	0.91
OTU_570	Bacteria;Firmicutes;Clostridia;Clostridiales;Clostridiales_Incertae Sedis XI;Parvimonas	1
OTU_571	Bacteria;Bacteroidetes;Bacteroidia;Bacteroidales;Bacteroidaceae;Bacteroides	1
OTU_572	Bacteria;Firmicutes;Clostridia	0.84
OTU_573	Bacteria;Firmicutes;Clostridia;Clostridiales;Ruminococcaceae;Ruminococcus	0.9
OTU_574	Bacteria;Firmicutes;Clostridia;Clostridiales	0.95
OTU_575	Bacteria;Bacteroidetes;Bacteroidia;Bacteroidales;Prevotellaceae;Prevotella	1
OTU_576	Bacteria;Proteobacteria;Betaproteobacteria;Burkholderiales;Sutterellaceae;Parasutterella	0.97
OTU_577	Bacteria;Firmicutes;Clostridia;Clostridiales;Ruminococcaceae	1
OTU_578	Bacteria;Firmicutes;Clostridia;Clostridiales;Lachnospiraceae	1
OTU_579	Bacteria;Proteobacteria;Gammaproteobacteria;Enterobacteriales;Enterobacteriaceae;Providencia	1
OTU_580	Bacteria;Firmicutes;Clostridia;Clostridiales;Ruminococcaceae	0.92
OTU_581	Bacteria;Proteobacteria;Alphaproteobacteria;Rhizobiales;Rhizobiaceae;Rhizobium	1
OTU_582	Bacteria;Bacteroidetes;Bacteroidia;Bacteroidales;Rikenellaceae;Alistipes	1
OTU_583	Bacteria	1
OTU_584	Bacteria;Bacteroidetes;Bacteroidia;Bacteroidales;Bacteroidaceae;Bacteroides	0.94
OTU_585	Bacteria;Firmicutes;Clostridia;Clostridiales;Ruminococcaceae	1
OTU_586	Bacteria;Firmicutes;Clostridia;Clostridiales;Ruminococcaceae;Faecalibacterium	0.98
OTU_587	Bacteria;Firmicutes;Clostridia;Clostridiales	0.96
OTU_588	Bacteria;Firmicutes;Clostridia;Clostridiales;Lachnospiraceae	1
OTU_589	Bacteria;Firmicutes;Clostridia;Clostridiales;Ruminococcaceae;Anaerotruncus	0.85
OTU_590	Archaea;Euryarchaeota;Methanobacteria;Methanobacteriales;Methanobacteriaceae;Methanobrevibacter	1
OTU_591	Bacteria;Proteobacteria;Deltaproteobacteria	0.84
OTU_592	Bacteria;Firmicutes;Clostridia;Clostridiales	1
OTU_593	Bacteria;Firmicutes	0.9
OTU_594	Bacteria;Bacteroidetes;Bacteroidia;Bacteroidales;Porphyromonadaceae;Butyricimonas	1
OTU_595	Bacteria;Firmicutes;Negativicutes;Selenomonadales;Veillonellaceae;Megamonas	1
OTU_596	Bacteria;Firmicutes;Negativicutes;Selenomonadales;Veillonellaceae	1
OTU_597	Bacteria	1
OTU_598	Bacteria;Proteobacteria;Betaproteobacteria;Neisseriales;Neisseriaceae;Neisseria	0.89
OTU_599	Bacteria;Firmicutes;Clostridia;Clostridiales;Ruminococcaceae	0.97
OTU_600	Bacteria;Proteobacteria;Gammaproteobacteria;Pseudomonadales;Moraxellaceae;Acinetobacter	1
OTU_601	Bacteria;Firmicutes;Clostridia;Clostridiales;Ruminococcaceae	1
OTU_602	Bacteria;Firmicutes;Clostridia;Clostridiales;Ruminococcaceae	1
OTU_603	Bacteria;Firmicutes;Clostridia;Clostridiales;Ruminococcaceae	1
OTU_604	Bacteria;Firmicutes;Erysipelotrichia;Erysipelotrichales;Erysipelotrichaceae;Allobaculum	0.83
OTU_605	Bacteria;Firmicutes;Clostridia;Clostridiales;Lachnospiraceae	1
OTU_606	Bacteria;Proteobacteria;Epsilonproteobacteria;Campylobacterales;Campylobacteraceae;Campylobacter	1
OTU_607	Bacteria;Firmicutes;Clostridia;Clostridiales	0.82
OTU_608	Bacteria;Bacteroidetes;Bacteroidia;Bacteroidales;Porphyromonadaceae;Butyricimonas	0.99
OTU_609	Bacteria;Firmicutes;Clostridia;Clostridiales;Ruminococcaceae	0.97
OTU_610	Bacteria;Firmicutes;Clostridia;Clostridiales;Lachnospiraceae	1
OTU_611	Bacteria	1
OTU_612	Bacteria;Firmicutes;Clostridia;Clostridiales	1
OTU_613	Bacteria;Fusobacteria;Fusobacteria;Fusobacteriales;Leptotrichiaceae;Sneathia	0.97
OTU_614	Bacteria	1
OTU_615	Bacteria;Firmicutes;Clostridia;Clostridiales;Clostridiaceae 1	1
OTU_616	Bacteria;Firmicutes	0.88
OTU_617	Bacteria;Firmicutes;Clostridia;Clostridiales;Peptococcaceae 1	0.9
OTU_618	Bacteria	1
OTU_619	Bacteria;Firmicutes;Negativicutes;Selenomonadales;Veillonellaceae	1
OTU_620	Bacteria;Firmicutes;Clostridia;Clostridiales;Clostridiales_Incertae Sedis XI;Peptoniphilus	1
OTU_621	Bacteria;Firmicutes;Negativicutes;Selenomonadales;Veillonellaceae;Veillonella	1
OTU_622	Bacteria;Firmicutes;Clostridia;Clostridiales	0.98
OTU_623	Bacteria	1
OTU_624	Bacteria;Bacteroidetes;Flavobacteria;Flavobacteriales;Flavobacteriaceae	1
OTU_625	Bacteria;Bacteroidetes;Bacteroidia;Bacteroidales;Porphyromonadaceae;Porphyromonas	0.94
OTU_626	Bacteria;Firmicutes;Clostridia;Clostridiales;Lachnospiraceae;Blautia	1
OTU_627	Bacteria;Bacteroidetes;Bacteroidia;Bacteroidales;Prevotellaceae;Prevotella	1
OTU_628	Bacteria;Firmicutes;Clostridia;Clostridiales;Lachnospiraceae	0.98
OTU_629	Bacteria;Firmicutes;Negativicutes;Selenomonadales;Veillonellaceae;Selenomonas	1
OTU_630	Bacteria;Firmicutes;Clostridia;Clostridiales;Lachnospiraceae	1
OTU_631	Bacteria;Firmicutes;Clostridia;Clostridiales;Lachnospiraceae	1
OTU_632	Bacteria;Bacteroidetes;Bacteroidia;Bacteroidales	1
OTU_633	Bacteria;Bacteroidetes;Bacteroidia;Bacteroidales;Bacteroidaceae;Bacteroides	1
OTU_634	Bacteria;Firmicutes;Negativicutes;Selenomonadales;Veillonellaceae;Dialister	1
OTU_635	Bacteria;Firmicutes;Clostridia;Clostridiales;Peptococcaceae 1;Peptococcus	0.89
OTU_636	Bacteria;Proteobacteria;Betaproteobacteria;Burkholderiales;Sutterellaceae;Parasutterella	1
OTU_637	Bacteria;Firmicutes;Clostridia	0.81
OTU_638	Bacteria;Bacteroidetes;Bacteroidia;Bacteroidales;Prevotellaceae;Prevotella	1
OTU_639	Bacteria;Bacteroidetes;Bacteroidia;Bacteroidales;Prevotellaceae;Prevotella	1
OTU_640	Bacteria;Firmicutes;Clostridia;Clostridiales;Ruminococcaceae	0.97
OTU_641	Bacteria;Bacteroidetes;Bacteroidia;Bacteroidales;Porphyromonadaceae;Parabacteroides	1
OTU_642	Bacteria	1
OTU_643	Bacteria;Firmicutes;Clostridia;Clostridiales;Lachnospiraceae;Lachnospiracea_incertae_sedis	0.95
OTU_644	Bacteria;Proteobacteria;Gammaproteobacteria;Cardiobacteriales;Cardiobacteriaceae;Cardiobacterium	1
OTU_645	Bacteria;Firmicutes;Clostridia;Clostridiales;Lachnospiraceae;Clostridium XlVb	0.91
OTU_646	Bacteria;Bacteroidetes;Bacteroidia;Bacteroidales;Bacteroidaceae;Bacteroides	1
OTU_647	Bacteria;Firmicutes;Clostridia;Clostridiales;Lachnospiraceae	1
OTU_648	Bacteria;Actinobacteria;Actinobacteria;Coriobacteriales;Coriobacteriaceae;Olsenella	0.94
OTU_649	Bacteria;Firmicutes;Clostridia;Clostridiales;Lachnospiraceae	1
OTU_650	Bacteria;Firmicutes;Clostridia;Clostridiales;Ruminococcaceae	1
OTU_651	Bacteria;Firmicutes;Clostridia;Clostridiales;Ruminococcaceae	0.95
OTU_652	Bacteria;Proteobacteria;Alphaproteobacteria;Sphingomonadales;Sphingomonadaceae;Sphingomonas	1
OTU_653	Bacteria	1
OTU_654	Bacteria;Firmicutes;Clostridia;Clostridiales;Lachnospiraceae	1
OTU_655	Bacteria;Bacteroidetes;Bacteroidia;Bacteroidales;Rikenellaceae;Alistipes	1
OTU_656	Bacteria;Bacteroidetes;Bacteroidia;Bacteroidales;Bacteroidaceae;Bacteroides	1
OTU_657	Bacteria;Firmicutes;Clostridia;Clostridiales;Ruminococcaceae	0.96
OTU_658	Bacteria;Proteobacteria;Gammaproteobacteria;Xanthomonadales;Xanthomonadaceae;Stenotrophomonas	1
OTU_659	Bacteria;Firmicutes;Clostridia;Clostridiales	0.97
OTU_660	Bacteria;Firmicutes;Clostridia;Clostridiales;Ruminococcaceae	1
OTU_661	Bacteria;Firmicutes;Negativicutes;Selenomonadales;Veillonellaceae;Dialister	1
OTU_662	Bacteria;Firmicutes;Clostridia;Clostridiales;Ruminococcaceae;Oscillibacter	1
OTU_663	Bacteria;Firmicutes;Clostridia;Clostridiales	0.82
OTU_664	Bacteria;Bacteroidetes;Bacteroidia;Bacteroidales;Prevotellaceae;Prevotella	1
OTU_665	Bacteria;Firmicutes;Clostridia;Clostridiales;Clostridiales_Incertae Sedis XI;Anaerococcus	1
OTU_666	Bacteria;Firmicutes;Clostridia;Clostridiales	1
OTU_667	Bacteria;Firmicutes;Clostridia;Clostridiales;Ruminococcaceae;Clostridium IV	0.9
OTU_668	Bacteria;Firmicutes;Bacilli;Lactobacillales;Lactobacillaceae;Lactobacillus	1
OTU_669	Bacteria;Actinobacteria;Actinobacteria;Coriobacteriales;Coriobacteriaceae	1
OTU_670	Bacteria	1
OTU_671	Bacteria;Proteobacteria;Alphaproteobacteria;Caulobacterales;Caulobacteraceae;Brevundimonas	1
OTU_672	Bacteria;Firmicutes;Clostridia;Clostridiales;Ruminococcaceae;Clostridium IV	0.89
OTU_673	Bacteria;Firmicutes;Clostridia;Clostridiales;Clostridiales_Incertae Sedis XI;Anaerococcus	1
OTU_674	Bacteria;Firmicutes;Clostridia;Clostridiales	0.87
OTU_675	Bacteria;Actinobacteria;Actinobacteria;Coriobacteriales;Coriobacteriaceae	1
OTU_676	Bacteria;Firmicutes;Clostridia;Clostridiales;Lachnospiraceae;Howardella	0.98
OTU_677	Bacteria;Bacteroidetes;Bacteroidia;Bacteroidales;Prevotellaceae;Prevotella	1
OTU_678	Bacteria;Firmicutes;Clostridia;Clostridiales	0.94
OTU_679	Bacteria;Firmicutes;Clostridia;Clostridiales;Lachnospiraceae	1
OTU_680	Bacteria;Firmicutes;Clostridia;Clostridiales;Ruminococcaceae	0.9
OTU_681	Bacteria;Firmicutes;Clostridia;Clostridiales;Lachnospiraceae	0.99
OTU_682	Bacteria;Firmicutes;Clostridia;Clostridiales;Lachnospiraceae	1
OTU_683	Bacteria;Bacteroidetes;Bacteroidia;Bacteroidales;Porphyromonadaceae	0.88
OTU_684	Bacteria;Firmicutes;Erysipelotrichia;Erysipelotrichales;Erysipelotrichaceae;Erysipelotrichaceae_incertae_sedis	0.98
OTU_685	Bacteria;Bacteroidetes;Bacteroidia;Bacteroidales;Bacteroidaceae;Bacteroides	1
OTU_686	Bacteria;Firmicutes;Clostridia;Clostridiales	0.86
OTU_687	Bacteria;Actinobacteria;Actinobacteria;Coriobacteriales;Coriobacteriaceae	0.93
OTU_688	Bacteria;Bacteroidetes;Bacteroidia;Bacteroidales;Porphyromonadaceae	0.94
