# Supplementary material for: Specific alterations in gut microbiota are associated with prognosis of Budd–Chiari syndrome
Source: Oncotarget. 2017 Dec 14;9(3):3303–20. doi: 10.18632/oncotarget.23234 (PMC5790465; doi:10.18632/oncotarget.23234)
Supplement: Supplementary file 6 [file oncotarget-09-3303-s006.xlsx]

## Sheet: wholeOtu
	H_1	H_10	H_12	H_13	H_14	H_15	H_16	H_17	H_18	H_19	H_2	H_20	H_21	H_22	H_23	H_24	H_25	H_26	H_27	H_28	H_29	H_3	H_30	H_31	H_33	H_34	H_35	H_36	H_37	H_4	H_5	H_6	H_7	H_8	H_9	LC_1	LC_10	LC_11	LC_12	LC_13	LC_14	LC_15	LC_16	LC_17	LC_18	LC_19	LC_2	LC_20	LC_3
OTU_88	0.000349284	0.000305281	0	0.00031211	0.000100715	0.000919681	0	0.000100503	0.000406174	0	0.000405392	0	0.000403755	0	0	0.000201471	0	0	0	0	0	0.000103455	0.00284929	0	0.000401526	0.000203417	0	0.000102323	0.000309278	0.000410383	0	0.000808688	0.000100553	0.000402414	0.00358864	0	0	0	0	0	0	0	0	0.000100664	0	0.000108589	0	0	0.0073663
OTU_156	0.00395855	0.00142465	0	0.00364128	0	0.000613121	0.000503423	0.00040201	0.00172624	0.00140675	0	0.000403226	0	0	0.000102135	0	0	0	0	0.00100492	0.000401889	0.00113801	0.0038669	0.000204625	0.000100381	0	0	0.00102323	0.000103093	0	0.000812843	0	0	0.00130785	0.000205065	0.000404285	0	0	0	0	0	0	0	0.00100664	0.000204207	0.00217179	0.000104581	0	0
OTU_171	0.00256142	0	0	0.000728256	0	0.00143062	0	0.000301508	0	0.000200965	0	0	0	0	0	0	0	0	0	0	0	0	0	0	0	0	0	0.000920905	0	0	0	0	0	0	0	0	0	0	0	0	0	0	0	0.00241595	0.000102103	0.000108589	0	0	0
OTU_173	0.0181628	0	0	0	0	0	0	0	0	0	0	0	0	0	0	0	0	0	0	0	0	0	0	0	0	0	0	0.000102323	0	0	0	0	0	0	0	0	0	0	0	0	0	0	0	0	0	0	0	0	0
OTU_213	0	0	0	0	0	0	0	0	0	0	0	0	0	0	0	0	0	0	0	0	0	0	0	0	0	0	0	0.0090044	0	0	0	0	0	0	0	0	0	0	0	0	0	0	0	0	0	0.000434358	0	0	0
OTU_271	0.000814996	0	0	0.00031211	0	0	0	0	0	0	0	0	0	0	0	0	0	0	0	0	0	0	0	0	0	0	0	0	0	0	0	0	0	0	0	0	0	0	0	0	0	0	0	0.000100664	0	0.000108589	0	0	0
OTU_287	0	0.00376514	0	0.00135248	0	0	0	0	0.00152315	0.000100482	0	0	0	0	0	0	0	0	0	0	0	0.000827643	0	0	0	0	0	0.00112555	0	0	0	0	0	0	0	0	0	0	0	0	0	0	0	0.000704651	0.000102103	0.000434358	0	0	0
OTU_289	0.00058214	0	0	0.000104037	0	0	0	0	0.000101543	0	0	0	0	0	0	0	0	0	0	0	0	0	0	0	0	0	0	0.000102323	0	0	0	0	0	0	0	0	0	0	0	0	0	0	0	0.000201329	0.000102103	0	0.000104581	0	0
OTU_296	0	0	0	0	0	0	0	0	0	0	0	0	0	0	0	0	0	0	0	0	0	0	0	0	0	0	0	0	0	0	0	0	0	0	0	0	0	0	0	0	0	0	0	0	0	0	0.000104581	0	0
OTU_298	0.00349284	0	0	0	0	0	0	0	0	0.000502412	0	0	0	0	0	0	0	0	0	0	0	0	0	0	0	0	0	0.000102323	0	0	0	0	0	0	0	0	0	0	0	0	0	0	0	0	0	0	0	0	0
OTU_300	0	0.00010176	0	0	0	0	0	0	0	0	0	0.000100806	0	0	0	0	0	0	0	0	0	0	0	0	0	0	0	0	0	0	0	0	0	0	0	0	0	0	0	0	0	0	0	0	0	0	0	0	0
OTU_339	0	0	0	0.000104037	0	0	0	0	0	0	0	0	0	0	0	0	0	0	0	0	0	0	0	0	0	0	0	0	0	0	0	0	0	0	0	0	0	0	0	0	0	0	0	0	0	0	0	0	0
OTU_345	0.000698568	0	0	0.00031211	0	0	0	0	0.000101543	0	0	0	0	0	0	0	0	0	0	0	0	0	0	0	0	0	0	0.000102323	0	0	0	0	0	0	0	0	0	0	0	0	0	0	0	0	0	0.000217179	0	0	0
OTU_351	0.00151356	0	0	0	0	0	0	0	0	0	0	0	0	0	0	0	0	0	0	0	0	0	0	0	0	0	0	0	0	0	0	0	0	0	0	0	0	0	0	0	0	0	0	0	0	0	0	0	0
OTU_382	0.000698568	0	0	0.000104037	0	0	0	0	0	0	0	0	0	0	0	0	0	0	0	0	0	0.000206911	0	0	0	0	0	0	0	0	0	0	0	0	0	0	0	0	0	0	0	0	0	0	0	0	0	0	0
OTU_383	0	0	0	0	0	0	0	0	0	0	0	0	0	0	0	0	0	0	0	0	0	0	0	0	0	0	0	0	0	0	0	0	0	0	0	0	0	0	0	0	0	0	0	0	0	0.000108589	0	0	0
OTU_389	0.000349284	0	0	0	0	0.00030656	0	0	0	0	0	0	0	0.000204311	0	0	0	0	0	0	0	0	0	0	0	0	0	0	0	0	0	0	0	0	0	0	0	0	0	0	0	0	0	0	0	0	0	0	0
OTU_438	0.000116428	0	0	0	0	0	0	0	0	0	0	0	0	0	0	0	0	0.000100402	0	0	0	0	0.00010176	0	0.000100381	0	0	0	0	0.000102596	0	0	0	0.000100604	0	0	0	0	0	0	0	0	0	0	0	0	0	0	0
OTU_441	0.00058214	0	0	0	0	0	0	0	0	0	0	0	0	0	0	0	0	0	0	0	0	0	0	0	0	0	0	0	0	0	0	0	0	0	0	0	0	0	0	0	0	0	0	0	0	0	0	0	0
OTU_481	0	0	0	0	0	0	0	0	0.000913891	0.000100482	0	0	0	0	0	0	0	0	0	0	0	0	0.00010176	0	0	0	0	0.000818582	0	0	0	0	0	0	0	0.000404285	0	0	0	0	0	0	0	0	0	0.000325768	0	0	0
OTU_583	0.000116428	0	0	0	0	0	0	0	0	0	0	0	0	0	0	0	0	0	0	0	0	0	0	0	0	0	0	0.000204645	0	0	0	0	0	0	0	0	0	0	0	0	0	0	0	0	0	0	0	0	0
OTU_597	0	0	0	0.000104037	0	0	0	0	0	0	0	0.000100806	0	0	0	0	0	0	0	0	0	0.000103455	0	0	0	0	0	0	0	0	0	0	0	0	0	0	0	0	0	0	0	0	0	0	0	0	0	0	0
OTU_611	0	0	0	0	0	0	0	0	0	0	0	0	0	0	0	0	0	0	0	0	0	0	0	0	0	0	0	0	0	0	0	0	0	0	0	0	0	0	0	0	0	0	0	0	0	0	0	0	0
OTU_618	0	0	0	0	0	0	0	0	0	0	0	0	0	0.000102155	0	0	0	0	0	0	0	0	0	0	0.000100381	0	0	0	0	0.000205191	0	0	0	0	0	0	0	0	0	0	0	0	0	0	0	0	0	0	0
OTU_642	0	0	0	0	0	0	0	0	0	0	0	0	0	0	0	0	0	0	0	0	0	0	0	0	0	0	0	0	0	0	0	0	0	0	0	0	0	0	0	0	0	0	0	0	0	0	0	0	0
OTU_653	0.000232856	0	0	0	0	0	0	0	0	0	0	0	0	0	0	0	0	0	0	0	0	0.000206911	0	0	0	0	0	0	0	0	0	0	0	0	0	0	0	0	0	0	0	0	0	0	0	0	0	0	0
OTU_223	0	0	0	0	0	0	0	0.00150754	0	0	0	0	0	0	0	0	0	0	0	0	0	0	0	0	0	0.0182059	0	0	0	0	0	0	0	0	0	0	0	0	0	0	0	0	0	0	0	0	0	0	0
OTU_99	0.000349284	0	0	0	0	0.00030656	0	0	0	0	0	0	0	0	0	0	0	0	0	0	0	0	0	0	0	0	0.000100604	0	0	0	0	0	0	0	0	0	0	0.0314465	0	0	0	0	0	0	0	0.000325768	0	0	0
OTU_233	0	0	0	0	0	0.000715308	0	0	0	0	0	0	0	0	0	0	0	0	0	0	0	0	0	0.000306937	0	0	0	0	0	0	0	0	0	0	0	0	0	0	0	0	0	0	0	0	0	0	0	0	0
OTU_331	0	0	0	0	0	0	0	0	0	0	0	0	0	0	0	0	0	0	0	0	0	0	0	0	0	0	0	0	0	0	0	0	0	0	0	0	0	0	0	0	0	0	0	0	0	0	0	0	0
OTU_395	0	0	0	0	0	0	0	0	0	0	0	0	0	0	0	0	0	0	0	0	0	0	0	0	0	0	0	0	0	0	0	0	0.000402212	0.000100604	0.000205065	0	0	0	0	0	0	0	0.000300752	0	0	0	0	0	0
OTU_600	0	0	0	0	0	0	0	0	0	0	0	0	0	0	0	0	0	0	0	0	0	0	0	0	0	0	0	0	0	0	0	0	0	0	0	0	0	0	0	0	0	0	0	0	0	0	0	0	0
OTU_644	0	0	0	0	0	0	0	0	0	0	0	0	0	0	0	0.000100735	0.000100533	0	0	0	0	0	0	0	0	0	0	0	0	0	0	0	0	0	0	0	0	0	0	0	0	0	0	0	0	0	0	0	0
OTU_658	0	0	0	0	0	0	0	0	0	0	0	0	0	0	0	0	0	0	0	0	0	0	0	0	0	0	0	0	0	0	0	0	0.000301659	0.000100604	0	0	0.00010609	0	0	0	0	0	0	0	0	0	0	0	0
OTU_183	0.000116428	0.000508802	0	0	0.00241716	0.000613121	0	0	0.00253859	0.0333601	0	0.000403226	0	0	0	0	0.00402131	0.00120482	0.00191012	0.000100492	0	0.000620732	0.00305281	0.000306937	0.000200763	0	0	0	0.000103093	0.00112855	0.000914448	0.000808688	0.000703871	0.000301811	0	0.000101071	0	0	0	0	0	0.000311688	0	0.000201329	0	0.000434358	0.000941226	0	0
OTU_362	0.000232856	0.00122113	0.000302297	0.000208073	0.0171216	0.00122624	0.000604108	0.000100503	0.0077173	0.0751608	0.000101348	0.00110887	0	0	0	0	0.00884689	0.00240964	0.00321705	0.000200985	0.000100472	0.00113801	0.0043757	0.00133006	0	0	0	0	0.00113402	0.00123115	0.0240805	0.00103974	0.00643539	0.000804829	0	0.000404285	0	0	0.00010099	0	0.000202163	0.00207792	0.000100251	0.0042279	0.000204207	0.00228038	0.00962142	0	0
OTU_399	0.000349284	0.000407042	0.000201532	0	0.00896364	0.000204374	0	0	0.00121852	0.00874196	0	0.00120968	0	0	0	0	0.00573037	0	0.00130693	0.000100492	0	0.000413822	0.00203521	0.000102312	0	0	0	0	0	0.0023597	0.00121926	0.0127079	0	0.000100604	0	0	0	0	0	0	0.000505408	0.00187013	0	0.000100664	0	0.000325768	0.000104581	0	0.000100908
OTU_554	0.000349284	0.000407042	0.00100766	0	0.0073522	0.000102187	0.000201369	0	0.000406174	0.0164791	0	0.000705645	0	0	0	0	0.00522771	0.000803213	0	0.000200985	0.000502361	0.000103455	0.00122113	0.00757111	0.000301144	0.000508544	0	0	0.0042268	0.000512978	0.000609632	0	0.0211161	0.000402414	0.000102533	0.000202143	0	0	0.00010099	0	0.00394218	0.0171429	0	0.000301993	0	0.000542947	0.000836645	0	0
OTU_34	0.00186285	0.00152641	0.00483676	0.000208073	0.048444	0.0015328	0.00241643	0	0.00243704	0.116559	0.000304044	0.00433468	0	0	0	0	0.0579069	0.0278112	0.0193023	0.000301477	0.00140661	0.00258639	0.0168922	0.395437	0.000903433	0.00498373	0.000100604	0.000511614	0.0258763	0.00287268	0.00873806	0.00161738	0.198089	0.00633803	0.00317851	0.00343643	0	0.000104822	0.0010099	0	0.00758112	0.0606753	0	0.000301993	0.00112314	0.00890433	0.00198703	0	0.000504541
OTU_579	0	0	0	0	0	0	0	0	0	0	0	0	0	0	0	0	0	0	0	0	0	0	0	0	0	0	0	0	0	0	0	0	0	0	0	0	0	0	0	0	0.000101082	0.000727273	0	0	0	0	0	0	0
OTU_290	0	0	0	0	0	0	0	0	0	0	0	0	0	0	0	0	0.000100533	0	0	0	0	0	0	0	0	0	0	0	0	0	0	0	0	0	0	0	0	0	0	0	0.000303245	0.00311688	0	0	0	0	0	0	0
OTU_3	0.00919781	0.00284929	0.0316405	0.00436954	0.221472	0.0224811	0.00795409	0.000301508	0.00690496	0.0445137	0.00891862	0.00201613	0.0105986	0.00572071	0.000102135	0.0627581	0.0324721	0.00512048	0.0719815	0.000703447	0.0103486	0.0170701	0.0310369	0.0164723	0.00692632	0.000203417	0.00201207	0.00982298	0.0139175	0.0458603	0.0238773	0.185189	0.235696	0.0620724	0.0149698	0.0101071	0	0.220964	0.00383761	0.00573903	0.0331548	0.36374	0.000200501	0.00110731	0.0030631	0.00868715	0.000836645	0.0246628	0.00403633
OTU_324	0	0	0	0	0	0	0	0	0	0	0	0	0	0	0	0	0	0	0	0	0	0	0	0.000102312	0	0	0	0	0	0	0.000203211	0	0	0	0	0	0	0	0	0	0	0.000103896	0	0	0	0	0	0	0
OTU_437	0	0	0	0	0	0	0	0	0.000101543	0	0	0.000100806	0	0	0	0	0	0	0	0	0	0	0	0	0	0	0	0	0	0	0	0	0	0	0	0	0	0	0	0	0	0	0	0	0	0	0	0	0
OTU_21	0	0	0	0	0	0	0	0	0	0	0	0	0	0	0	0	0	0	0	0	0	0	0	0	0	0	0	0	0	0	0	0	0	0	0	0	0	0	0	0	0	0	0	0	0	0	0	0	0
OTU_272	0	0	0	0	0.00040286	0	0.000100685	0	0	0	0	0.000100806	0	0	0	0	0.000301598	0.000100402	0.000603197	0	0	0.000310366	0	0	0	0	0	0	0	0	0	0	0	0	0	0.000808571	0	0	0.000201979	0	0	0	0	0	0	0.000434358	0	0	0
OTU_348	0	0	0	0.000104037	0	0	0	0	0	0	0	0	0	0	0	0	0	0	0	0	0	0	0	0	0	0	0	0	0	0	0.000304816	0	0	0	0	0	0	0	0	0	0	0	0	0	0	0	0	0	0
OTU_279	0	0	0	0	0	0	0.000201369	0	0	0	0	0	0	0	0	0	0.00140746	0	0	0	0.000100472	0.000310366	0	0	0	0	0	0	0	0	0	0	0	0	0	0	0	0	0	0	0	0	0	0	0	0	0	0	0
OTU_31	0.000232856	0	0	0.00031211	0.00624433	0	0.00382602	0.000201005	0	0.00110531	0	0.000403226	0	0	0.000306404	0.000201471	0.0921886	0.00502008	0.00281492	0	0.0117552	0.0048624	0.00010176	0.000102312	0	0.000508544	0.000100604	0	0.000103093	0.000410383	0.000406421	0.000462107	0	0	0	0.00535678	0	0	0.0108059	0	0	0.000311688	0	0.0110731	0.00500306	0.012162	0.00585652	0	0.00353179
OTU_275	0	0	0	0	0	0	0	0	0	0	0	0	0	0.000102155	0	0	0	0.000200803	0	0	0.000803778	0	0	0	0	0	0	0	0	0	0	0	0	0	0	0.000101071	0	0	0	0	0	0	0	0	0.000510517	0.000108589	0.000104581	0.000402658	0
OTU_432	0	0	0	0	0	0	0	0	0	0	0	0	0	0	0	0	0	0	0	0	0	0	0	0	0	0	0	0	0	0	0	0	0	0	0	0	0	0	0	0	0	0	0	0	0	0	0.000104581	0	0
OTU_491	0	0	0	0	0	0	0	0	0	0	0	0	0	0	0	0	0	0	0	0	0	0	0	0	0	0	0	0	0	0	0	0	0	0	0	0	0	0	0.00010099	0	0	0	0	0.000100664	0	0	0	0.000301993	0
OTU_606	0	0	0	0	0	0	0	0	0	0	0	0	0	0	0	0	0	0	0	0	0	0	0	0	0	0	0	0	0	0	0	0	0	0	0	0	0	0	0.000706928	0	0.000101082	0	0	0	0	0	0	0	0
OTU_414	0	0	0	0	0	0	0	0	0	0	0	0	0	0	0	0.000100735	0	0	0	0	0	0	0	0	0	0	0	0	0	0	0	0	0	0	0	0	0	0	0	0	0	0	0	0	0.000408413	0	0	0.00181196	0
OTU_127	0	0	0	0.0161257	0	0.0107296	0	0.00130653	0.00426483	0.000100482	0	0.00443548	0	0	0	0	0.000603197	0	0	0	0.00221039	0	0	0	0	0	0.00593561	0	0	0	0	0.00034658	0	0	0	0	0	0	0	0	0	0	0	0	0	0.000217179	0	0	0
OTU_135	0	0.00315457	0	0	0	0	0	0	0	0.000904341	0	0	0	0.00858106	0.000102135	0	0	0.000100402	0	0	0	0	0	0	0	0	0	0	0	0	0	0	0	0	0	0	0.00127307	0.000838574	0	0.000604108	0	0	0	0	0	0	0.000209161	0	0.000100908
OTU_248	0.00186285	0	0	0	0	0	0	0	0	0	0	0	0	0	0	0	0	0	0	0	0	0	0	0	0	0	0	0	0	0	0	0	0	0	0	0	0	0	0	0	0	0	0	0	0	0	0	0	0
OTU_495	0.000116428	0	0	0	0	0	0.000100685	0	0	0	0	0	0	0	0	0	0	0	0	0.000100492	0	0	0	0	0	0	0	0	0	0	0	0	0	0	0	0	0	0	0	0	0	0	0.000401003	0	0	0	0	0	0
OTU_52	0.0187449	0	0	0	0.0513647	0	0	0	0	0	0	0	0.000100939	0	0	0	0	0.00542169	0	0	0.000200944	0	0	0	0	0	0	0.000306968	0.0140206	0.00112855	0	0.0110906	0	0	0	0.0174853	0	0	0.00454454	0	0	0	0.000100251	0.0279847	0.00173576	0	0	0	0
OTU_74	0	0	0	0	0	0	0.0052356	0	0	0.000301447	0.0174318	0.000604839	0.000100939	0	0	0	0	0.000100402	0.0146778	0.00864235	0	0	0	0	0	0	0	0.00603704	0.00257732	0	0	0	0	0.000301811	0	0.000202143	0	0.00408805	0	0	0.000808653	0	0	0	0	0	0	0	0
OTU_149	0	0	0	0.000104037	0	0	0	0	0	0	0	0	0	0	0.000102135	0	0	0	0	0	0.00783683	0	0.00010176	0	0	0	0	0	0	0	0.0123959	0	0.000703871	0.00100604	0.00041013	0	0	0	0	0	0	0	0	0	0.0185828	0	0	0	0
OTU_358	0	0.000508802	0	0	0	0	0	0.00140704	0	0	0	0	0	0	0	0	0	0	0	0	0	0	0	0	0	0	0	0	0	0	0	0	0	0	0	0	0	0	0	0	0	0	0	0	0	0	0	0	0
OTU_380	0	0.000610563	0	0	0	0	0	0.000100503	0	0	0	0	0	0	0	0	0	0	0	0	0	0	0.000814084	0	0	0	0	0	0	0	0	0	0	0.000301811	0.000615195	0	0	0	0	0	0	0	0	0	0	0	0	0	0
OTU_36	0.000116428	0.00010176	0.00745667	0.00405743	0	0.0129777	0	0.000201005	0.00873274	0.000301447	0.00152022	0.00907258	0.0126173	0.000306466	0	0.00735368	0	0	0.00241279	0.00040197	0	0.0175874	0.000407042	0.000511561	0.00742823	0.0308177	0	0.00163716	0.000515464	0.00523238	0.000711238	0	0.00261438	0	0	0	0	0	0.00010099	0.000704793	0.00192055	0	0	0.000100664	0.000102103	0.00988164	0	0	0
OTU_541	0	0	0	0	0	0	0	0	0	0	0	0	0	0	0	0	0	0	0	0	0	0	0	0	0	0	0	0	0.000309278	0	0	0	0	0	0	0	0	0	0	0	0	0	0	0	0	0	0	0	0
OTU_636	0.000349284	0.00010176	0.0270052	0.0011444	0	0.00030656	0	0	0.000101543	0.000200965	0.00364853	0.0015121	0.0139295	0.000102155	0	0	0	0	0.000201066	0.00170837	0.000100472	0.00206911	0	0.00286474	0.0105401	0.00396664	0	0.000204645	0	0.00625834	0.00213371	0	0.00130719	0	0	0.000101071	0	0	0	0.00382602	0	0	0	0	0	0.0071669	0	0	0
OTU_292	0.000465712	0.000915844	0	0	0	0	0	0	0	0.000100482	0.000101348	0.000100806	0	0	0	0	0	0	0	0	0	0	0	0	0	0	0	0.000511614	0	0	0	0	0	0	0	0.000101071	0	0	0	0	0	0	0	0.000704651	0.000102103	0	0.000104581	0	0
OTU_565	0	0	0	0	0	0	0	0	0	0	0	0	0	0	0	0	0	0	0	0.000100492	0	0	0	0	0	0	0	0	0	0	0	0	0.000100553	0	0	0	0	0	0	0	0	0	0	0	0	0	0	0	0
OTU_310	0	0	0	0.000104037	0	0.000204374	0	0.000100503	0	0.000200965	0.000101348	0	0	0	0	0	0	0	0	0	0	0	0	0	0	0	0	0.000102323	0.000103093	0	0.00223532	0	0.000100553	0	0	0	0	0	0	0	0	0	0	0	0	0.000108589	0	0	0
OTU_131	0	0	0	0	0	0	0	0	0	0	0	0	0	0	0	0	0	0	0	0	0	0	0	0	0	0	0	0	0	0	0	0	0	0	0	0	0	0	0	0	0	0	0	0.000704651	0.000102103	0	0	0	0
OTU_316	0	0	0	0	0	0	0	0	0	0	0	0	0	0	0	0	0	0	0	0	0	0	0	0	0	0	0	0	0	0	0	0	0	0	0	0	0	0	0	0	0	0	0	0	0	0.00195461	0	0	0
OTU_652	0	0	0	0	0	0	0	0	0	0	0	0	0	0	0	0	0	0	0	0	0	0	0	0	0	0	0	0	0	0	0	0	0.000100553	0	0	0	0	0	0	0	0	0	0.000200501	0	0	0	0	0	0
OTU_671	0	0	0	0	0	0	0	0	0	0.000100482	0	0	0	0	0	0	0	0	0	0	0	0	0	0	0	0	0	0	0	0	0	0.000115527	0.000100553	0	0.000102533	0	0	0	0	0	0	0	0	0	0	0	0	0	0
OTU_14	0.0227035	0.00702147	0	0.0307948	0.000100715	0.0192111	0.0156061	0.00261307	0.0411251	0.0178859	0.105605	0.00766129	0.000100939	0.0244152	0.00408538	0	0.00150799	0.00110442	0.0101538	0.0248216	0.0184869	0.0158287	0.0622774	0.00214856	0	0.00691619	0.000503018	0.0154507	0.00804124	0.0891556	0.0734607	0	0.000100553	0.000100604	0.0582385	0.00363857	0.007108	0.00272537	0.0229247	0.00281917	0.014859	0	0	0.0188242	0.00091893	0.00162884	0.0130726	0	0.0205853
OTU_108	0.00407498	0.00753027	0	0.00769871	0	0.0364807	0.0147	0.00140704	0.0161454	0.00763666	0.0103375	0.00241935	0.00111033	0.0449484	0.000510673	0.000100735	0.00271439	0.000100402	0.00321705	0.0026128	0.0119562	0.00124146	0.0112954	0.00767342	0.00220839	0.0285801	0.000704225	0.00153484	0.0128866	0.0286242	0.00904288	0.112754	0	0	0	0.00242571	0.00137916	0.0540881	0.0178752	0	0.000606489	0	0	0.00100664	0.00030631	0	0.0037649	0	0.074672
OTU_581	0	0	0	0	0	0	0	0	0	0.000100482	0	0	0	0	0	0	0	0	0	0	0	0	0	0	0	0	0	0	0	0	0	0	0	0	0	0	0	0	0	0	0	0	0.000200501	0	0	0	0	0	0
OTU_536	0	0	0	0	0	0	0	0	0	0	0	0	0	0	0	0	0	0	0	0	0	0	0	0	0	0	0	0	0	0	0	0	0.000100553	0	0	0	0	0	0.00010099	0	0	0	0.000200501	0	0	0	0	0	0
OTU_126	0.00314356	0	0	0.000416146	0	0	0	0	0	0.0062299	0	0	0	0	0	0	0	0	0	0	0.000703306	0	0.00010176	0	0	0	0	0	0	0	0	0	0	0	0	0	0	0	0	0	0	0	0	0.0444937	0.00357362	0	0	0	0
OTU_220	0	0	0	0.00593009	0	0	0	0	0	0	0	0	0	0	0	0	0	0	0	0	0	0	0.00010176	0.000204625	0	0	0	0	0	0	0	0	0	0	0	0	0	0	0	0	0	0	0	0.000704651	0.000204207	0.00466935	0	0	0
OTU_396	0	0	0	0	0	0.00214592	0	0	0	0	0	0	0	0	0	0	0	0	0	0	0	0	0	0	0	0	0	0	0	0	0	0	0	0	0	0	0	0	0	0	0	0	0	0.000503322	0	0.00119448	0	0	0
OTU_352	0.000232856	0.000610563	0	0.00176862	0	0	0	0	0	0	0	0	0	0	0.000102135	0	0	0	0	0	0	0	0	0	0	0	0	0	0	0	0	0	0	0	0	0	0	0	0	0	0	0	0	0	0	0.000217179	0	0	0
OTU_392	0.000465712	0	0	0	0	0	0	0	0.000812348	0	0	0	0	0	0	0	0	0	0	0	0	0	0	0	0	0	0	0	0	0	0	0	0	0	0	0	0	0	0	0	0	0	0	0	0	0	0	0	0
OTU_531	0	0	0	0	0	0	0	0.000301508	0	0.000301447	0	0.000201613	0	0	0	0	0	0	0	0	0	0	0	0	0	0	0	0	0	0	0	0	0	0	0	0	0	0	0	0	0	0	0	0	0	0	0	0	0
OTU_146	0	0	0	0	0	0	0.000604108	0	0	0.00291399	0	0	0	0	0	0	0.000301598	0	0	0	0	0	0.0468098	0.0033763	0	0	0	0	0	0	0	0	0	0	0	0	0	0	0	0	0	0	0	0	0	0	0	0	0
OTU_72	0.0186285	0.00427394	0	0.00905119	0	0	0	0	0	0.00271302	0.00516874	0.000100806	0	0	0	0	0	0	0.00201066	0.000200985	0	0	0	0.000102312	0	0	0	0.00951601	0	0	0	0	0	0	0	0.000505357	0	0	0.000201979	0	0	0	0	0.000704651	0	0.0092301	0	0	0
OTU_283	0	0	0	0	0	0.0023503	0	0	0.000203087	0	0	0	0	0	0	0	0	0	0	0	0.000100472	0	0	0.000204625	0	0	0	0	0	0	0.000914448	0	0	0.000301811	0	0	0	0	0	0	0	0	0	0	0	0	0.000313742	0	0
OTU_443	0.000465712	0.000305281	0	0	0	0	0	0	0	0	0	0	0	0	0	0	0	0	0	0	0	0	0	0	0	0	0	0	0	0	0	0	0	0	0	0	0	0	0	0	0	0	0	0	0	0	0	0	0
OTU_89	0.00325998	0.000407042	0.00725514	0.000520183	0.00181287	0.00122624	0.000805477	0.00140704	0	0.000703376	0.00182426	0.000806452	0.00121126	0.000204311	0.000102135	0.00402941	0	0	0.00070373	0.0013064	0	0.000310366	0.00396866	0.000409249	0.00230877	0.00172905	0	0.00153484	0.00103093	0.0024623	0.00274334	0.00231054	0.00130719	0.00342052	0.00686968	0.000202143	0	0	0	0.000704793	0	0	0	0.00161063	0	0	0	0	0
OTU_199	0	0.00010176	0	0	0.000100715	0.000102187	0.000302054	0	0	0	0	0	0	0	0	0.000402941	0.000100533	0	0.000100533	0.000100492	0.000301417	0.000206911	0.000203521	0	0	0	0	0	0	0.000205191	0.000406421	0	0.0032177	0	0.00082026	0.000202143	0.00010609	0	0.00212078	0	0	0.000207792	0	0.000100664	0.000102103	0	0.000209161	0	0.00100908
OTU_320	0.000232856	0	0.000100766	0.000208073	0.000302145	0	0.000100685	0.000100503	0.000101543	0	0	0	0	0	0	0.000100735	0.000100533	0.000100402	0.000201066	0.000200985	0.000100472	0	0.00010176	0	0.000100381	0.000101709	0	0.000102323	0.000103093	0.000307787	0	0	0.000301659	0.000100604	0.000615195	0	0	0.000104822	0	0	0	0	0.000100251	0	0	0.000108589	0.000313742	0	0.00141271
OTU_366	0	0	0	0	0	0	0.000100685	0	0	0	0	0	0	0	0	0	0	0	0	0	0	0	0	0	0	0	0.000100604	0	0	0	0.000101605	0	0.000100553	0	0	0	0	0	0	0	0	0.000103896	0	0.000201329	0.000102103	0	0	0	0
OTU_140	0	0	0	0	0	0	0	0.000603015	0	0	0	0	0	0	0	0	0	0	0	0	0	0	0	0	0	0	0	0	0	0	0	0	0	0	0	0	0	0	0	0	0	0	0	0	0	0	0	0	0
OTU_455	0.000931424	0	0	0	0	0	0	0.000201005	0	0	0	0	0	0	0	0	0	0	0	0.000100492	0	0	0	0	0	0	0	0.000102323	0	0	0	0	0	0	0	0	0	0	0	0	0	0	0	0	0	0	0	0	0
OTU_489	0.000116428	0	0	0	0	0	0	0	0	0	0	0	0	0	0	0	0	0	0	0.000100492	0	0	0	0.000511561	0	0	0	0	0	0	0	0	0	0	0	0	0	0	0	0	0	0	0.000100251	0	0	0	0.000104581	0	0
OTU_359	0	0	0	0	0	0	0	0	0	0	0.000101348	0.000100806	0	0	0	0.000100735	0	0	0	0	0	0	0	0	0	0	0	0	0	0	0	0	0	0	0	0	0	0	0	0	0	0	0	0	0	0	0	0	0
OTU_457	0	0	0	0	0	0	0	0	0	0	0	0	0	0	0	0	0	0	0	0	0	0	0	0	0	0	0	0	0	0	0	0	0	0	0	0	0	0	0	0	0	0	0	0	0	0.000108589	0	0	0
OTU_78	0.00325998	0	0	0.00166459	0	0.00940119	0	0.000100503	0.000101543	0.000401929	0.00932401	0.00635081	0	0	0	0	0	0	0	0	0.0102482	0.00258639	0	0	0	0.00183076	0	0.000716259	0	0	0	0	0	0	0	0	0.000318269	0	0	0	0	0	0	0.00100664	0	0.00336627	0.00188245	0	0
OTU_82	0.00477355	0.0153658	0	0.000416146	0	0	0	0	0.000101543	0	0	0	0	0	0	0	0.000100533	0	0	0	0	0	0.00213697	0	0	0	0	0.000102323	0	0	0	0	0	0	0	0	0	0	0	0	0	0	0	0	0	0	0	0	0
OTU_102	0.000814996	0.00010176	0	0.0019767	0	0.00797057	0	0	0.000203087	0.00130627	0.00162157	0	0	0.000102155	0	0	0	0	0	0	0	0.000206911	0.00152641	0.000102312	0	0	0	0	0.0042268	0	0.00142248	0	0	0.000704225	0	0	0	0	0	0	0	0	0	0.00523455	0.000408413	0.00966446	0.00198703	0	0
OTU_117	0.0168821	0	0	0	0	0	0	0	0	0	0	0	0	0	0	0	0	0	0	0	0	0	0	0	0	0	0	0	0	0	0	0	0	0	0	0	0	0	0	0	0	0	0	0	0	0	0	0	0
OTU_235	0.0058214	0	0	0	0	0	0	0	0	0	0	0	0	0	0	0	0	0	0	0	0	0	0	0	0	0	0	0	0	0	0	0	0	0	0	0	0	0	0	0	0	0	0	0	0	0.000217179	0	0	0
OTU_274	0.00128071	0.00010176	0	0.000416146	0	0	0	0	0	0	0	0	0	0	0	0	0	0	0	0	0	0	0	0	0	0	0	0.000102323	0	0	0	0	0	0	0	0	0	0	0	0	0	0	0	0	0	0	0.000313742	0	0
OTU_280	0.00337641	0	0	0.000832293	0	0	0	0	0	0	0	0	0	0	0	0	0	0	0	0	0	0	0	0	0	0	0	0.000716259	0	0	0	0	0	0	0	0	0	0	0	0	0	0	0	0	0	0	0	0	0
OTU_306	0.00384212	0	0	0.000520183	0	0	0	0	0.00030463	0	0	0	0	0	0	0	0	0	0	0	0	0	0	0	0	0	0	0	0	0	0	0	0	0	0	0	0	0	0	0	0	0	0	0.000301993	0.000102103	0	0	0	0
OTU_341	0.0020957	0	0	0	0	0	0	0	0.000710804	0	0	0	0	0	0	0	0	0	0	0	0	0	0	0	0	0	0	0.000102323	0	0	0	0	0	0	0	0.000101071	0	0	0.00010099	0	0	0	0	0	0	0.000108589	0.000104581	0	0
OTU_350	0.00197928	0.000610563	0	0	0	0	0	0	0	0	0	0	0	0	0	0	0	0	0	0	0	0	0	0	0	0	0	0	0	0	0	0	0	0	0	0	0	0	0	0	0	0	0	0	0	0	0	0	0
OTU_357	0	0	0	0.000832293	0	0.000408747	0	0	0	0	0	0	0	0	0	0	0	0	0	0	0	0	0	0	0	0	0	0	0	0	0	0	0	0	0	0	0	0	0	0	0	0	0	0.000201329	0	0	0	0	0
OTU_368	0.000931424	0	0	0.000104037	0	0	0	0	0	0	0	0	0	0	0	0	0	0	0	0	0	0	0	0	0	0	0	0	0	0	0	0	0	0	0	0	0	0	0	0	0	0	0	0	0	0	0	0	0
OTU_417	0.00197928	0.00010176	0	0.000208073	0	0.000204374	0	0	0.000101543	0.000100482	0	0	0	0	0	0	0	0	0	0	0	0	0.000203521	0	0	0	0	0	0	0	0	0	0	0	0	0	0	0	0	0	0	0	0	0	0	0.000108589	0.000313742	0	0
OTU_428	0.000931424	0	0	0.00145651	0	0.00858369	0	0.000904523	0.00142161	0.0062299	0.00445931	0.000504032	0	0	0.000306404	0	0	0	0	0	0	0.000620732	0	0	0	0	0	0.000102323	0	0	0	0	0	0	0	0.000606428	0	0	0.000302969	0	0	0	0	0.000503322	0.000102103	0	0	0	0
OTU_434	0	0.000203521	0	0	0	0.000204374	0	0	0	0	0	0	0	0	0	0	0	0	0	0	0	0	0.00010176	0	0	0	0	0	0	0	0	0	0	0	0	0	0	0	0	0	0	0	0	0	0	0	0	0	0
OTU_446	0	0	0	0	0	0	0	0	0	0	0.000810783	0.000100806	0	0	0	0	0	0	0	0	0	0	0	0	0	0	0	0	0	0	0	0	0	0	0	0	0	0	0	0	0	0	0	0	0	0	0	0	0
OTU_480	0	0	0	0	0	0	0	0	0	0	0	0	0	0	0	0	0	0	0	0	0	0	0	0	0	0	0	0	0	0	0	0	0	0	0	0	0	0	0	0	0	0	0	0	0	0	0.000313742	0	0
OTU_482	0.000232856	0	0	0	0	0	0	0	0	0	0	0	0	0	0	0	0	0	0	0	0	0	0	0	0	0	0	0	0	0	0	0	0	0	0	0	0	0	0	0	0	0	0	0	0	0	0	0	0
OTU_484	0	0	0	0.00031211	0	0	0	0	0	0.000100482	0	0	0	0	0	0	0	0	0	0	0	0	0	0	0	0	0	0	0	0	0	0	0	0	0	0	0	0	0	0	0	0	0	0	0	0.000108589	0	0	0
OTU_552	0	0	0	0	0	0	0	0	0	0	0	0	0	0	0	0	0	0	0	0	0	0	0	0	0	0	0	0	0	0	0	0	0	0	0	0	0	0	0	0	0	0	0	0	0	0	0	0	0
OTU_367	0	0	0	0	0	0	0	0	0	0	0	0	0	0	0	0	0	0	0	0	0	0	0	0	0	0	0	0	0	0	0	0	0	0	0	0	0	0	0	0	0.000202163	0.00103896	0	0	0	0	0	0	0
OTU_133	0.000116428	0.000305281	0	0.000520183	0.00342431	0.000102187	0.000302054	0.000100503	0.000101543	0	0	0.000100806	0.000100939	0.000102155	0	0	0	0	0.00100533	0	0	0.000310366	0	0	0	0.0035598	0	0	0	0.000102596	0.000304816	0	0.00110608	0.000503018	0.000615195	0.000909642	0	0	0.000605938	0	0.000202163	0.000935065	0	0	0	0.00130307	0	0	0
OTU_165	0.000116428	0	0	0.000416146	0	0.000715308	0.000201369	0	0	0.000200965	0	0	0.000403755	0	0	0	0	0.000200803	0.000301598	0.000200985	0.00241133	0	0.000203521	0	0.000301144	0.000203417	0.000201207	0.000204645	0	0.00112855	0.000101605	0	0	0.000503018	0.000307598	0	0	0	0	0	0	0	0	0.000100664	0.000102103	0.000108589	0.000836645	0	0
OTU_356	0	0	0.000201532	0	0.000100715	0	0	0	0	0	0	0	0	0	0	0	0	0	0	0	0	0	0	0	0	0	0	0	0	0	0	0	0.000502765	0	0	0	0	0	0.000201979	0	0	0.000103896	0	0	0	0	0	0	0.000100908
OTU_543	0	0	0	0	0	0	0	0	0	0.000100482	0	0	0	0	0	0	0	0	0	0	0	0	0	0	0	0	0	0	0	0	0	0	0	0	0	0	0	0	0	0	0	0	0	0	0	0	0	0	0
OTU_291	0	0.00010176	0	0	0	0.000102187	0	0	0	0	0.000101348	0	0.000201877	0	0.000102135	0.000100735	0	0	0	0.000100492	0	0	0.000203521	0	0	0	0	0.000102323	0	0.000205191	0.000101605	0	0	0.000100604	0	0	0	0	0	0	0	0	0	0	0	0.000325768	0	0	0
OTU_162	0.0136221	0.000508802	0	0	0	0	0	0	0.00487409	0.000401929	0	0.000705645	0	0	0	0.000100735	0.000201066	0	0	0	0	0.00362094	0.000407042	0.000409249	0	0	0	0.000306968	0.000309278	0	0	0.000231054	0	0	0	0.000303214	0.000318269	0	0.00010099	0	0	0	0	0	0	0.000868715	0	0	0
OTU_305	0	0	0.000100766	0.000104037	0.000100715	0	0	0	0	0	0	0	0	0.000102155	0	0.000402941	0	0	0	0	0.000100472	0	0.00010176	0	0	0	0	0	0	0	0.000101605	0	0.000502765	0.000100604	0	0	0	0	0	0	0.000303245	0.000311688	0	0	0	0	0	0	0.000403633
OTU_540	0	0	0	0	0.00040286	0	0	0	0	0	0	0	0	0	0	0	0	0	0	0	0	0	0	0	0	0	0	0	0	0	0	0	0	0.000100604	0	0	0	0	0	0	0	0	0	0	0	0	0	0	0
OTU_500	0	0	0	0	0	0	0.000201369	0	0	0	0	0	0	0	0	0.000302206	0.000100533	0	0.000100533	0	0	0	0	0	0	0	0	0	0	0	0	0	0.000402212	0	0	0	0	0	0.000201979	0	0	0	0	0	0	0	0	0	0
OTU_178	0.0169985	0	0	0.000728256	0	0	0	0	0.000913891	0	0	0	0	0	0	0	0	0	0	0	0	0.000620732	0.000305281	0	0	0	0	0.000102323	0	0	0	0	0	0	0	0	0.000212179	0	0	0	0	0	0	0	0	0.00108589	0	0	0
OTU_504	0	0	0	0	0	0	0	0	0	0	0	0	0	0	0	0	0	0	0	0.000100492	0	0	0	0	0	0	0	0	0	0.000102596	0	0	0	0	0	0	0	0	0	0	0	0	0.000501253	0	0	0	0	0	0
OTU_198	0	0	0.000100766	0.000104037	0.00020143	0	0	0	0	0	0	0	0	0	0	0.000302206	0.00170906	0	0	0	0	0.000206911	0	0	0	0	0.000100604	0	0	0	0.000101605	0	0.000502765	0.000201207	0	0.000101071	0.00010609	0	0.00767522	0	0	0	0	0.000100664	0	0	0.000104581	0	0.00161453
OTU_105	0	0	0	0	0	0	0	0	0	0	0	0	0	0.000204311	0	0	0.00070373	0	0.000201066	0	0	0	0	0	0	0	0	0	0	0	0	0	0	0	0	0	0.00010609	0	0	0	0.00606489	0	0	0	0.000204207	0	0.000104581	0.0120797	0
OTU_113	0	0	0	0	0	0	0	0	0	0	0	0	0	0.00122587	0	0.000100735	0	0	0	0	0	0	0	0	0	0	0	0	0	0	0	0	0	0	0.000102533	0.0175864	0	0	0.00474652	0	0.000303245	0.00166234	0.000200501	0.00231528	0.00500306	0.00456076	0.00313742	0.00714717	0
OTU_190	0	0	0	0	0	0	0	0	0	0	0	0	0	0	0	0	0	0	0	0	0	0	0	0	0	0	0	0	0	0	0	0	0	0	0	0	0	0	0.000403959	0	0	0	0.000100251	0.000503322	0.000102103	0.000108589	0.000104581	0	0
OTU_227	0.00116428	0	0	0	0	0	0	0	0.000406174	0	0	0	0	0	0	0	0.000100533	0	0	0	0	0	0	0	0	0	0	0	0	0	0	0	0	0	0	0	0	0	0	0	0	0	0	0	0	0	0	0	0
OTU_261	0	0	0	0	0	0	0	0	0	0	0	0	0	0	0	0	0	0	0	0	0.000200944	0	0	0	0	0.000101709	0	0	0	0	0	0	0	0	0	0.000101071	0	0	0	0	0	0	0	0.00271794	0.000204207	0.000542947	0	0	0
OTU_299	0	0	0	0	0	0	0	0	0	0	0	0	0	0	0	0	0.000402131	0	0	0	0	0	0	0	0	0	0	0	0	0	0	0	0	0	0	0	0	0	0	0	0	0	0	0	0	0	0	0	0
OTU_309	0	0	0.000100766	0	0.00020143	0	0	0.000100503	0	0	0	0	0	0.000306466	0	0	0	0	0	0	0	0	0	0	0	0	0	0	0	0	0	0	0	0	0	0	0	0	0	0	0.000909734	0	0	0	0.000102103	0	0	0.00150997	0
OTU_353	0	0	0	0	0	0	0	0	0	0	0	0	0	0	0	0	0.000100533	0	0	0	0	0	0	0.000102312	0	0	0	0	0	0	0	0	0	0	0	0	0	0	0.00010099	0	0.000202163	0	0	0.00110731	0.000816827	0.000217179	0	0	0.000100908
OTU_436	0	0	0	0	0	0	0	0	0	0	0	0	0	0	0	0	0	0	0	0.000100492	0	0	0	0	0	0	0	0	0	0	0	0	0	0	0	0	0	0	0	0	0.000404326	0	0.000100251	0	0	0	0	0	0
OTU_668	0	0	0	0	0	0	0	0	0	0	0	0	0	0	0	0	0	0	0	0	0	0	0	0	0	0	0	0	0	0	0	0	0	0	0	0	0	0	0	0	0	0	0	0	0	0	0	0	0
OTU_301	0.000116428	0	0	0	0	0.000102187	0	0	0	0.000200965	0	0	0	0	0	0	0.000100533	0	0	0	0	0	0	0	0	0	0	0	0	0	0	0	0	0	0	0	0	0	0	0	0	0	0.000200501	0	0	0	0	0.000100664	0
OTU_93	0.00058214	0.000915844	0.000201532	0	0.00100715	0.000102187	0	0	0.000203087	0.000200965	0	0	0	0.000102155	0	0	0	0.00060241	0	0	0.00200944	0	0.000814084	0	0	0.000305126	0	0	0.000103093	0	0	0	0.000100553	0	0	0	0	0.000209644	0.000403959	0	0	0	0.00120301	0.000100664	0.000102103	0	0.000104581	0.00251661	0.000201816
OTU_10	0.00279427	0	0.00130996	0.000520183	0.000906436	0.000510934	0.000906162	0.000100503	0.000507717	0.000502412	0.00162157	0	0.000100939	0.0027582	0.000102135	0	0.0364934	0	0.00261385	0.000803939	0.030845	0.000827643	0.000305281	0	0.000100381	0.000101709	0	0.000102323	0.000103093	0.00369344	0.000812843	0.00115527	0.00191051	0.000603622	0.000615195	0.00252678	0	0	0.000908907	0	0	0.000831169	0.140251	0.0919066	0.0347151	0.0172657	0.0783309	0.161264	0.0136226
OTU_45	0.000232856	0.00010176	0.000302297	0.000104037	0.00100715	0	0.000302054	0	0	0.000502412	0.000304044	0.000100806	0.000201877	0.000408622	0	0.00110809	0.0374987	0.000401606	0.00120639	0.000100492	0.00221039	0.000206911	0.000305281	0.000102312	0	0.000101709	0.000402414	0.000102323	0	0.00102596	0.000406421	0	0.00331825	0.000100604	0.000307598	0.000808571	0.00212179	0	0.0845284	0	0.000303245	0.000519481	0.0250627	0.00835514	0.00102103	0.00629819	0.00690232	0.0573787	0.0162462
OTU_237	0.000116428	0	0	0	0	0	0	0	0	0	0	0	0	0	0	0	0.000603197	0	0	0	0.000200944	0	0	0	0	0	0	0	0	0	0	0.000115527	0.000100553	0	0	0.000101071	0	0	0	0	0	0	0	0.00100664	0.000102103	0.000217179	0	0	0.000100908
OTU_459	0.00116428	0	0.000100766	0	0	0	0	0	0	0	0	0	0	0.015119	0	0	0	0	0.000201066	0	0.00371747	0	0	0	0.000301144	0	0	0	0	0	0	0.000808688	0.000201106	0	0	0.000202143	0	0.000628931	0.0178752	0.000100685	0	0	0.000501253	0.0109724	0.00163365	0.00217179	0.00407864	0.00895913	0.0394551
OTU_544	0	0	0	0	0	0	0	0	0	0	0	0	0	0	0	0	0	0	0	0	0	0	0	0	0	0	0	0	0	0	0	0	0	0	0.000102533	0	0	0	0	0	0	0	0	0	0	0.000217179	0	0	0
OTU_276	0.000116428	0	0	0	0.00020143	0.00030656	0	0	0.00182778	0.000502412	0	0	0	0	0	0	0	0	0	0	0	0	0	0	0	0	0	0	0	0	0	0	0	0	0	0	0	0	0	0	0	0	0	0	0	0	0	0	0
OTU_333	0.000116428	0	0	0	0.000100715	0	0	0	0.00030463	0.000100482	0	0	0	0	0	0	0	0	0	0	0	0	0	0	0	0	0	0	0	0	0	0	0	0	0	0	0	0	0	0	0	0	0	0	0	0	0	0	0
OTU_217	0	0	0.000503829	0	0.00020143	0	0.000100685	0	0	0.000100482	0	0	0	0	0	0.000100735	0.00191012	0	0.000201066	0.000100492	0	0	0	0	0	0	0.000201207	0	0	0.000205191	0.000304816	0	0.0015083	0	0.000102533	0.000101071	0.000318269	0	0.000908907	0	0	0.000103896	0	0.00161063	0.000102103	0.000217179	0.000104581	0	0.00363269
OTU_307	0	0	0	0	0	0	0	0	0	0.000100482	0	0	0	0	0	0.000100735	0	0	0	0	0	0.000103455	0	0	0	0	0	0	0	0	0	0	0.000804424	0.000100604	0	0	0	0.000209644	0.000605938	0	0.000101082	0.000103896	0.000501253	0.000100664	0	0	0	0.000402658	0
OTU_19	0	0	0	0	0	0.000510934	0	0	0.00335093	0.000100482	0	0	0	0	0	0	0	0	0.000201066	0.00542659	0	0	0.00010176	0	0	0	0	0	0	0	0	0	0	0	0.000102533	0	0	0	0	0.000100685	0.00283028	0.000415584	0.791078	0	0.00061262	0	0	0.00614053	0
OTU_510	0.000931424	0	0	0	0	0	0	0	0	0	0	0	0	0	0	0	0	0	0	0	0	0	0	0	0	0	0	0	0	0	0	0	0	0	0	0	0	0	0	0	0	0	0	0	0	0	0	0	0
OTU_572	0.000116428	0	0	0	0	0	0	0	0	0	0.000101348	0	0	0	0	0	0	0	0	0	0	0	0	0	0	0	0	0	0.000103093	0	0	0	0	0	0	0	0	0	0	0	0	0	0	0	0	0	0	0	0
OTU_35	0.000814996	0.0171975	0	0.00364128	0	0	0	0.000301508	0.00396019	0	0.00111483	0.000201613	0.000201877	0	0.000204269	0	0	0	0	0.00904432	0	0.000103455	0.0268648	0.0156538	0.000301144	0	0	0.00276271	0.0165979	0	0	0	0	0.00201207	0	0	0	0	0	0	0	0	0	0	0	0.00141166	0.000209161	0	0
OTU_81	0.000698568	0.00366338	0	0.00509779	0	0.000102187	0.000302054	0.000301508	0	0	0.000202696	0.000201613	0	0.000204311	0	0	0	0	0.000100533	0	0	0	0	0	0	0.000203417	0	0	0.000206186	0	0.000203211	0	0	0	0.0113811	0	0	0	0.000706928	0	0	0	0	0.00130864	0	0.000217179	0.000418323	0	0
OTU_90	0.00116428	0	0	0	0	0	0	0	0.00101543	0.00150723	0.0048647	0.00231855	0	0	0	0	0	0	0	0	0	0.000310366	0	0	0	0	0	0.0106416	0	0	0	0	0	0	0	0	0	0	0	0	0	0	0	0	0	0	0	0	0
OTU_95	0.0131564	0	0	0.0321473	0	0.000510934	0	0	0.000609261	0.000100482	0.000101348	0	0.0044413	0	0.00337044	0	0	0	0	0	0.000703306	0.000103455	0.00193345	0.001637	0.000401526	0	0	0.00112555	0	0.00102596	0	0.00231054	0	0	0	0	0	0	0	0	0	0	0	0.00473123	0.00061262	0.000434358	0	0	0
OTU_103	0.000465712	0.000712323	0	0.00135248	0.00181287	0.00102187	0.000503423	0.000100503	0.000203087	0.000602894	0.00141887	0.000705645	0.000403755	0.000102155	0	0	0	0	0	0.000703447	0.000301417	0.000310366	0.000407042	0.000102312	0.000200763	0.000101709	0	0.000102323	0	0.0211347	0.0037594	0.00115527	0	0.00181087	0.00082026	0	0	0	0	0	0	0	0	0.00100664	0.000102103	0.000542947	0.000522903	0	0.000100908
OTU_120	0.00139714	0	0	0.008531	0	0.00602902	0	0	0.011576	0.000602894	0.00273639	0.009375	0	0	0.000612808	0	0	0	0	0	0	0.00320712	0	0.00235318	0	0.000406835	0	0.00685562	0	0	0	0	0	0	0	0.000606428	0	0	0	0	0	0	0	0.00221462	0.00030631	0.000217179	0.00230077	0	0
OTU_134	0	0	0	0	0	0	0	0	0	0	0	0	0	0	0	0	0	0	0	0	0	0	0	0.00777573	0	0	0	0.000409291	0	0	0	0	0	0	0	0	0	0	0	0	0	0	0	0	0	0	0.0330475	0	0
OTU_167	0.00360927	0	0	0	0	0	0	0	0	0	0	0	0	0	0	0	0	0	0	0	0	0	0	0	0	0	0	0.000102323	0.000309278	0	0.000406421	0	0.000100553	0	0	0	0	0	0	0	0	0	0	0.00120797	0.000102103	0.000325768	0.000522903	0	0
OTU_172	0.000465712	0	0	0	0	0	0	0	0	0	0	0	0	0	0	0	0	0	0	0	0	0	0	0	0	0	0	0	0	0	0	0	0	0	0	0	0	0	0	0	0	0	0	0	0	0	0	0	0
OTU_181	0.0037257	0	0	0.000208073	0	0	0	0	0	0	0	0	0	0	0	0	0	0	0	0	0	0	0	0	0	0	0	0	0	0	0	0	0	0	0	0	0	0	0	0	0	0	0	0	0	0	0	0	0
OTU_201	0.000232856	0	0	0.000520183	0	0	0.000100685	0	0	0	0	0	0	0.000102155	0	0	0	0	0	0	0	0	0.000915844	0	0	0	0	0.000204645	0.000103093	0	0.000101605	0	0	0	0	0	0	0	0	0	0	0	0	0.000402658	0	0	0.000104581	0	0
OTU_208	0.00128071	0.000407042	0	0.00124844	0	0.000817494	0	0	0.000406174	0.000401929	0	0	0	0	0.000102135	0	0	0	0	0	0	0.000310366	0.000712323	0	0	0	0	0.000204645	0.000309278	0	0	0	0	0	0.00153799	0	0.00010609	0	0	0	0	0	0	0	0	0.000325768	0.000627484	0	0
OTU_228	0	0.000712323	0	0.000104037	0	0	0	0	0	0.000100482	0	0	0.000100939	0.000919399	0	0	0	0	0	0	0.000401889	0.000103455	0	0.000409249	0	0	0	0	0.000309278	0	0	0	0	0	0	0	0	0	0	0	0	0	0	0.000201329	0	0.000217179	0.000104581	0	0
OTU_234	0	0	0	0.00093633	0	0	0	0	0	0	0	0	0	0	0	0	0	0	0	0	0	0	0.000407042	0	0	0	0	0	0	0	0	0	0	0	0	0	0	0	0	0	0	0	0	0	0	0	0	0	0
OTU_269	0.00162999	0.00010176	0	0.000728256	0	0.00102187	0	0.000100503	0.000101543	0	0.000101348	0.000201613	0	0	0.000102135	0	0	0	0	0.000100492	0	0.000103455	0.000203521	0	0	0	0	0.000920905	0	0	0.000101605	0	0	0	0	0	0	0	0	0	0	0	0	0.000402658	0	0.000651537	0.000209161	0	0
OTU_293	0.000349284	0.000508802	0	0	0	0	0	0	0	0.000100482	0.000304044	0.000100806	0	0	0	0	0	0	0	0	0	0.000103455	0.000203521	0	0	0	0	0	0	0	0.000203211	0	0	0	0	0	0	0	0	0	0	0	0	0	0	0	0	0	0
OTU_302	0.000698568	0	0	0	0	0	0	0	0	0	0	0	0	0	0	0	0	0	0	0	0	0	0	0	0	0	0	0	0	0	0	0	0	0	0	0	0	0	0	0	0	0	0	0.000603986	0	0	0	0	0
OTU_308	0.00058214	0	0	0	0	0	0	0	0.000101543	0	0	0	0	0	0	0	0	0	0	0	0	0	0	0	0	0	0	0	0.000103093	0	0	0	0	0	0	0.000101071	0	0	0	0	0	0	0	0.000503322	0	0	0	0	0
OTU_312	0	0	0	0	0	0.00245248	0	0	0	0	0	0	0	0	0	0	0	0	0	0	0	0	0	0	0	0	0	0	0	0	0	0	0	0	0	0	0	0	0	0	0	0	0	0	0	0	0	0	0
OTU_321	0.00442426	0	0	0	0	0	0	0	0	0	0	0	0	0	0	0	0	0	0	0	0	0	0.000610563	0	0	0	0	0	0	0	0	0	0	0	0	0	0	0	0	0	0	0	0	0	0	0	0	0	0
OTU_327	0	0	0	0	0	0	0	0	0	0	0.000405392	0	0	0	0	0	0	0	0	0	0	0	0	0	0	0	0	0	0.000206186	0	0	0	0	0	0	0	0	0	0	0	0	0	0	0.000503322	0.000102103	0	0	0	0
OTU_328	0.000931424	0	0	0.000520183	0	0	0	0	0	0.000100482	0	0	0	0	0	0	0	0	0	0	0	0	0	0	0	0	0	0	0.000206186	0	0	0	0	0	0	0	0	0	0	0	0	0	0	0.000100664	0	0.000108589	0	0	0
OTU_332	0.000116428	0.00010176	0	0.000208073	0	0	0	0	0	0	0	0	0	0	0	0	0	0	0	0.000100492	0	0	0.000305281	0.000204625	0	0	0	0.000102323	0.000103093	0	0	0	0	0.000100604	0.000205065	0	0	0	0	0	0	0	0	0.000100664	0	0	0	0	0
OTU_404	0.000116428	0	0	0	0	0	0	0	0	0	0	0	0	0	0	0	0	0	0	0	0	0	0.00010176	0	0	0	0	0	0.000103093	0	0	0	0	0	0	0	0	0	0	0	0	0	0	0	0	0	0	0	0
OTU_413	0.000814996	0	0	0	0	0	0	0	0	0	0	0	0	0	0	0	0	0	0	0	0	0	0	0	0	0	0	0	0	0	0	0	0	0	0	0	0	0	0	0	0	0	0	0	0	0	0	0	0
OTU_425	0	0	0	0	0	0	0	0	0	0	0	0	0	0	0	0	0	0	0	0	0	0	0	0	0	0	0	0	0	0	0	0	0	0	0	0	0	0	0	0	0	0	0	0	0	0	0	0	0
OTU_426	0.000116428	0	0	0	0	0.000204374	0	0	0	0	0	0	0	0.000102155	0	0	0	0	0	0	0	0	0.00010176	0	0	0	0	0	0	0	0	0	0	0	0	0	0	0	0	0	0	0	0	0.000100664	0	0	0	0	0
OTU_429	0.00116428	0	0	0	0	0	0	0	0	0.000100482	0	0	0	0	0	0	0	0	0	0	0	0	0	0	0	0	0	0	0	0	0	0	0	0	0	0	0	0	0	0	0	0	0	0	0	0	0	0	0
OTU_470	0	0	0	0	0	0	0	0	0	0	0	0	0	0.000510777	0	0	0	0	0	0	0	0	0	0	0	0	0	0	0.000103093	0	0	0	0	0	0	0	0	0	0	0	0	0	0	0	0	0	0	0	0
OTU_474	0.000116428	0	0	0	0	0	0	0	0	0	0	0	0	0	0	0	0	0	0	0	0	0	0.00010176	0	0	0	0	0	0	0	0.000203211	0	0	0	0	0	0	0	0	0	0	0	0	0	0	0.000108589	0	0	0
OTU_485	0	0.00010176	0	0	0	0	0	0	0	0	0	0	0	0	0	0	0	0	0	0.000100492	0	0	0.00010176	0	0	0	0	0	0	0	0	0	0.000100553	0	0	0	0	0	0	0	0	0.000207792	0	0	0	0	0	0	0
OTU_497	0	0	0	0	0	0	0	0	0	0	0.000101348	0	0	0	0	0	0	0	0	0	0	0	0	0.000204625	0	0	0	0	0.000206186	0	0	0	0	0.000100604	0.000205065	0	0	0	0	0	0	0	0	0	0	0	0	0	0
OTU_534	0	0.000203521	0	0.000104037	0	0	0	0	0	0	0	0	0	0	0	0	0	0	0	0	0	0	0	0	0	0	0	0.000204645	0	0	0	0	0	0	0	0	0	0	0	0	0	0	0	0	0	0	0	0	0
OTU_538	0	0	0	0	0	0.000204374	0	0	0	0	0	0	0	0	0	0	0	0	0	0	0	0	0	0	0	0	0	0	0	0	0	0	0	0	0	0	0	0	0	0	0	0	0	0	0	0	0	0	0
OTU_558	0.000116428	0.00010176	0	0	0	0.000102187	0	0	0	0	0	0	0	0	0	0	0	0	0	0	0	0	0	0	0	0	0	0	0	0	0	0	0	0	0	0	0	0	0	0	0	0	0	0	0	0	0	0	0
OTU_561	0.000465712	0	0	0	0	0	0	0	0	0	0	0	0	0	0	0	0	0	0	0	0	0	0	0	0	0	0	0	0	0	0	0	0	0	0	0	0	0	0	0	0	0	0	0	0	0	0	0	0
OTU_566	0	0	0	0	0	0	0	0	0	0	0	0	0	0	0	0	0	0	0	0	0	0	0	0	0	0	0	0	0	0	0	0	0	0	0	0	0	0	0	0	0	0	0	0	0	0	0.000104581	0	0
OTU_567	0	0.00010176	0	0	0	0.000102187	0	0	0	0	0	0	0	0	0	0	0	0	0	0.000100492	0	0	0.000203521	0	0	0	0	0	0	0	0	0	0	0	0	0	0	0	0	0	0	0	0	0	0	0	0	0	0
OTU_569	0	0	0	0.000104037	0	0	0	0	0	0	0	0	0	0	0	0	0	0	0	0	0	0	0	0	0	0	0	0	0	0	0	0	0	0	0	0	0	0	0	0	0	0	0	0	0	0	0	0	0
OTU_592	0	0	0	0	0	0	0	0	0	0	0	0	0	0	0	0	0	0	0	0	0	0	0.00010176	0	0	0	0	0	0	0	0	0	0	0	0	0	0	0	0	0	0	0	0	0	0	0	0	0	0
OTU_659	0	0	0	0	0	0	0	0	0	0	0	0	0	0	0	0	0	0	0	0	0	0	0	0	0	0	0	0	0	0	0	0	0	0	0	0	0	0	0	0	0	0	0	0	0	0	0	0	0
OTU_663	0	0	0	0	0	0	0	0	0	0	0	0	0	0	0	0	0	0	0	0.000100492	0	0	0	0	0	0	0	0	0	0	0	0	0	0	0	0	0	0	0	0	0	0	0	0	0	0	0	0	0
OTU_678	0.000232856	0	0	0	0	0	0	0	0	0	0	0	0	0	0	0	0	0	0	0	0	0	0	0	0	0	0	0	0	0	0	0	0	0	0	0	0	0	0	0	0	0	0	0.000100664	0	0	0	0	0
OTU_615	0	0.000203521	0	0.000104037	0.000705006	0.00439403	0	0.000201005	0.000507717	0.000100482	0	0	0.000100939	0	0	0	0	0	0.000100533	0.000100492	0.000100472	0.00227602	0	0.000102312	0	0.00427177	0	0.000102323	0	0.00071817	0.000203211	0	0	0.00221328	0.000717728	0.00171821	0	0	0.000201979	0	0	0.000207792	0	0	0	0.00260615	0.00219619	0	0.000807265
OTU_100	0.000698568	0.000407042	0	0.000104037	0.013093	0.00122624	0.000302054	0.000301508	0.000812348	0.000200965	0.00192561	0.000201613	0	0	0.000102135	0.000100735	0.000402131	0.0173695	0.000402131	0.000200985	0.000301417	0.000206911	0.00010176	0	0	0.00162734	0.000201207	0.000306968	0	0.000820765	0.000508027	0	0.00372046	0.000603622	0.000205065	0.00434607	0	0	0.0010099	0	0	0	0	0	0	0.00130307	0	0	0.000403633
OTU_112	0	0	0	0	0.00382717	0	0	0	0	0	0.00050674	0	0.000201877	0	0	0	0.00382025	0.00110442	0.000402131	0	0.000301417	0.00124146	0	0	0	0.000508544	0	0.000511614	0	0.00277008	0	0.0153651	0	0.000100604	0	0.00363857	0	0	0.00131287	0	0	0	0	0.000100664	0	0.000325768	0.000209161	0	0.00141271
OTU_266	0	0	0	0	0	0	0	0	0	0	0	0	0	0	0	0	0	0	0	0	0	0	0.00010176	0	0	0	0	0	0	0.000512978	0	0.00392791	0.000804424	0	0	0	0	0	0	0	0	0	0	0	0.00224627	0	0	0	0
OTU_17	0.00477355	0.00803908	0	0.000520183	0.0271931	0.0146127	0.0610149	0.00040201	0.00548335	0.00542605	0.00912131	0.00383065	0.00787322	0	0.00735369	0	0.000904795	0.0104418	0.0862572	0.0165812	0.0496333	0.00175874	0.000814084	0.000613874	0.000301144	0	0.010161	0.00235342	0.00113402	0.0023597	0.0153424	0.00265712	0.000100553	0.00613682	0.00461396	0.000707499	0.000954806	0	0.00676631	0	0	0	0	0.00493255	0.00061262	0.00521229	0	0	0.00131181
OTU_38	0.000232856	0.00172993	0	0.00187266	0	0.0215614	0.00322191	0	0.000203087	0.00663183	0.00273639	0.000403226	0	0.000510777	0.000102135	0	0	0	0.000201066	0.00422068	0.0018085	0.00113801	0.00549506	0.00184162	0	0	0	0.00112555	0.00164948	0.00297527	0.0037594	0	0.000100553	0.000402414	0.000615195	0.000404285	0.00148525	0	0.00161584	0	0	0	0	0.00442923	0.00091893	0.0030405	0.0165237	0	0.000100908
OTU_48	0.000698568	0.00203521	0.0387948	0.00145651	0.00100715	0.00122624	0.00171164	0.00180905	0.000710804	0.00100482	0.00222965	0.000302419	0.00706571	0.00143018	0.00612808	0	0.000502664	0.000702811	0.00653463	0.00170837	0.00241133	0.000724188	0.00356162	0.000716186	0.0244931	0.0107811	0.0056338	0.000102323	0.000206186	0.00502719	0.00650274	0.00381238	0.000100553	0.00392354	0.00420383	0	0.000424358	0.0365828	0.00010099	0	0.000303245	0	0	0.00120797	0.0206249	0.000325768	0.000732064	0	0.00201816
OTU_73	0.00535569	0.00142465	0.015921	0.0011444	0.0177259	0.00398529	0.0085582	0.000703518	0.000406174	0.00130627	0.00152022	0.0016129	0.00242253	0.00102155	0.000817077	0.00725295	0.000100533	0.00170683	0.00764049	0.00361773	0.00291369	0.00403476	0.000305281	0.00102312	0.00180687	0.020952	0.000804829	0.00368362	0.000618557	0.00677131	0.00690916	0.000808688	0	0.00181087	0.00543423	0.00101071	0.000318269	0	0.00222177	0	0.00161731	0	0	0.00171129	0.000204207	0.00108589	0.00292826	0	0.00504541
OTU_83	0.00442426	0.000610563	0	0.00062422	0.00382717	0.000408747	0.000201369	0	0.000101543	0.00100482	0.000608088	0.000100806	0	0.000510777	0	0	0	0	0.000904795	0.000100492	0.00110519	0.000206911	0.000712323	0.000613874	0.000100381	0.000406835	0.000100604	0.000102323	0.000206186	0.000820765	0.000609632	0.0017329	0	0.000201207	0.00112786	0.000101071	0.00010609	0	0	0	0	0	0	0.00130864	0.00030631	0	0.000732064	0	0.000100908
OTU_96	0	0	0	0.00384935	0	0.00643777	0	0	0	0.000401929	0.000101348	0	0	0	0	0	0	0	0	0	0	0	0	0.000204625	0	0	0	0.00951601	0	0	0.00508027	0	0.000100553	0	0	0.00111178	0	0	0.000302969	0	0	0	0	0.00644252	0.000510517	0	0.000104581	0	0
OTU_98	0.000698568	0.00213697	0	0.0011444	0	0.00337216	0.018526	0.00040201	0.00030463	0.00482315	0.00202696	0.00372984	0	0	0.00204269	0	0	0.00060241	0.0154821	0	0.0208982	0.000310366	0	0.000409249	0.00281068	0.0506509	0	0.00624169	0.00257732	0.0208269	0.00274334	0.000231054	0	0	0.000922793	0.00131393	0	0	0.000504948	0	0	0	0	0	0	0.00130307	0.000418323	0	0.0203835
OTU_109	0	0	0	0.000208073	0	0.00470059	0.000302054	0	0	0	0.00050674	0	0	0	0	0	0	0	0	0	0	0	0	0	0	0.000406835	0	0	0	0	0	0	0	0	0	0	0	0	0	0	0	0	0	0.000301993	0	0.000217179	0.00240535	0	0
OTU_111	0.00465712	0.00498626	0.00100766	0.00332917	0.00362574	0.00112405	0.000100685	0.00040201	0.0105605	0.00411977	0.00172291	0.000302419	0.00282628	0	0.000102135	0.000604412	0.000201066	0.000502008	0.00231225	0.00100492	0.00150708	0.00103455	0.00284929	0.00173931	0.000100381	0.000406835	0	0.000511614	0.000515464	0.00574536	0.00436903	0.00034658	0.0361991	0.00261569	0.00984313	0.001415	0.000424358	0	0.000302969	0	0	0.000935065	0	0.000503322	0.000408413	0.000760126	0.00104581	0.000100664	0.000706357
OTU_114	0.0300384	0	0	0.00260092	0	0	0	0	0	0	0	0	0	0	0	0	0	0	0	0	0	0	0	0	0	0	0	0.00255807	0	0	0	0	0	0	0	0.00111178	0	0	0.000605938	0	0	0	0	0	0	0.010316	0.00533361	0	0
OTU_122	0.00116428	0.000508802	0	0.000832293	0.00543861	0.00449622	0.000402739	0.000100503	0.00132006	0.00110531	0.00131752	0.000705645	0	0.000102155	0.000408538	0	0.000301598	0	0.000301598	0.000803939	0.00130614	0.00134492	0.000814084	0.000409249	0.000200763	0.00213588	0	0.000920905	0.00371134	0.00328306	0.000812843	0.00034658	0.000100553	0.000201207	0.00215318	0.00111178	0	0	0.000908907	0	0	0	0	0.0028186	0	0.00108589	0.000313742	0	0
OTU_128	0	0.000203521	0	0	0.000100715	0.00030656	0	0	0	0	0.00293909	0	0	0	0	0	0	0	0	0	0	0	0.00193345	0.00317168	0	0	0	0.000102323	0.000721649	0.000102596	0.00274334	0.00103974	0	0.00160966	0	0	0	0	0	0	0	0	0	0	0	0	0.000209161	0	0
OTU_129	0.000116428	0	0	0	0	0.00245248	0	0	0	0	0	0	0	0	0	0	0	0.000100402	0	0	0	0	0	0	0	0	0	0	0	0.0257515	0	0.0034658	0	0	0	0.000707499	0	0	0.000302969	0	0	0	0	0	0	0	0	0	0
OTU_145	0.00395855	0	0	0.000520183	0	0.00183936	0.00865888	0	0	0	0	0	0	0	0	0	0	0	0	0	0	0	0	0	0	0	0	0	0	0.000512978	0	0	0	0	0	0.000707499	0	0	0.000201979	0	0	0	0.000100251	0	0	0	0	0	0
OTU_151	0.00197928	0.000915844	0	0.00135248	0	0.000102187	0	0	0.000101543	0	0	0	0	0	0	0	0	0	0	0.000703447	0	0.000413822	0.000407042	0	0	0	0	0.00306968	0	0	0	0	0	0	0	0.00272893	0	0	0.000403959	0	0	0	0	0.000100664	0	0	0	0	0.000201816
OTU_182	0.000116428	0.000203521	0.000906892	0.00104037	0.000302145	0.000102187	0.00332259	0	0.000101543	0.000100482	0.000101348	0.000100806	0.000100939	0	0.000102135	0	0	0.000200803	0	0.00241182	0	0.000103455	0	0.000204625	0	0.000101709	0	0	0	0.000102596	0	0	0	0.000201207	0.000205065	0.00848999	0.000318269	0	0.00181781	0	0	0.000207792	0	0.000201329	0	0	0.000104581	0	0
OTU_210	0.00128071	0.00010176	0	0.000104037	0	0.000408747	0.000302054	0.000100503	0.000812348	0.000602894	0	0.000403226	0	0.000408622	0.000102135	0	0	0	0	0.00100492	0	0	0	0	0	0	0	0	0.000412371	0	0.000203211	0	0	0	0	0	0.000530448	0	0	0	0	0	0	0	0	0.000760126	0.00240535	0	0.000100908
OTU_215	0.000465712	0.000305281	0	0.000728256	0	0.000919681	0.000100685	0.000100503	0.00030463	0.000200965	0.000101348	0	0	0	0	0	0	0	0	0.000100492	0	0	0.00193345	0.000102312	0	0	0	0.000306968	0	0	0.000101605	0	0	0	0.00102533	0	0	0	0	0	0	0	0	0.000100664	0	0.000217179	0.000418323	0	0
OTU_218	0	0	0.00181378	0	0	0	0	0	0	0	0	0	0	0.00245173	0	0	0	0	0	0.000100492	0	0	0.000915844	0	0	0	0	0	0	0	0.000101605	0	0	0.000201207	0.000205065	0	0	0	0	0	0	0	0	0.000100664	0	0	0	0	0
OTU_219	0.000232856	0	0	0.00780275	0	0	0	0	0	0	0	0	0	0	0	0	0	0	0	0	0	0	0	0.000102312	0	0	0	0.000511614	0	0	0	0	0	0	0	0	0	0	0	0	0	0	0	0.00150997	0.000204207	0	0	0	0
OTU_225	0.000349284	0.000814084	0	0.00353725	0	0.00296342	0.00745066	0	0.000812348	0.000803859	0.000202696	0.000504032	0	0	0	0	0	0	0.000201066	0	0.000401889	0.000103455	0.00010176	0.000102312	0	0.00132221	0	0.000204645	0	0.00328306	0	0.000924214	0	0	0.000307598	0.000606428	0	0	0	0	0	0	0	0.00533521	0.000816827	0.00369204	0.000627484	0	0
OTU_238	0.00838282	0	0	0	0	0	0	0	0	0	0	0	0	0	0	0	0	0	0	0	0	0	0	0	0	0	0	0	0	0	0	0	0	0	0	0.000202143	0	0	0.00010099	0	0	0	0	0	0	0.00553806	0	0	0
OTU_239	0.00174642	0.000407042	0	0.00031211	0	0.000102187	0	0	0	0.000301447	0	0	0	0	0	0	0	0	0	0.000100492	0	0	0	0.000306937	0	0	0	0	0	0	0	0	0	0	0	0	0	0	0	0	0	0	0	0.00130864	0.000102103	0	0.000104581	0	0
OTU_260	0.00221213	0	0	0	0	0	0	0	0	0	0	0	0	0	0	0	0	0	0	0	0	0	0	0	0	0	0	0.003172	0	0	0	0	0	0	0	0	0	0	0	0	0	0	0	0	0	0.00184602	0	0	0
OTU_270	0.000698568	0.000305281	0	0	0	0	0.000402739	0.000100503	0	0.000200965	0	0	0.000100939	0	0	0	0	0	0	0	0.000401889	0.000103455	0.000203521	0.000102312	0	0.00132221	0.000100604	0	0.000103093	0	0.000101605	0	0	0	0.000102533	0	0.00010609	0	0	0	0.000101082	0	0	0	0	0.000108589	0	0	0
OTU_278	0.000116428	0.00010176	0	0.000416146	0	0.00112405	0.000805477	0	0.00030463	0.000200965	0	0.000201613	0	0	0.000102135	0	0	0	0	0.000100492	0.000301417	0.000103455	0.000203521	0	0	0.000101709	0	0.000102323	0.000309278	0	0.000508027	0	0	0	0	0.000202143	0.000424358	0	0.000201979	0	0	0	0	0.000905979	0.000102103	0	0.000627484	0	0
OTU_374	0.000116428	0.0010176	0.000100766	0.000416146	0.00020143	0.000715308	0.000906162	0	0	0.000301447	0.00121618	0	0.000100939	0	0.000306404	0.000201471	0.000100533	0	0	0	0.00291369	0.000931099	0.00010176	0.000204625	0.000100381	0.00081367	0	0.000102323	0.000412371	0.000102596	0.00254013	0	0	0.000201207	0.000205065	0.000303214	0.00010609	0	0.00171682	0	0.00242596	0	0	0.000201329	0.00347151	0	0.000732064	0	0
OTU_376	0	0	0	0.000208073	0	0.000204374	0	0	0	0	0	0	0	0	0	0	0	0	0	0	0	0	0	0	0	0	0	0	0	0	0.000203211	0	0	0	0	0	0	0	0	0	0	0	0	0	0.000102103	0	0	0	0
OTU_405	0	0	0	0	0	0	0	0	0	0	0	0	0	0	0	0	0	0	0	0	0	0	0	0	0	0	0	0	0	0	0.000406421	0.000808688	0	0	0	0	0	0	0	0	0	0	0	0	0	0	0	0	0
OTU_408	0	0	0	0	0	0	0	0	0	0	0	0	0	0.000102155	0	0	0.000100533	0	0	0	0	0	0	0	0	0	0	0	0	0	0	0	0	0	0	0	0.00010609	0	0.00010099	0	0	0	0	0	0	0	0	0.000603986	0
OTU_409	0	0.00010176	0	0.0296504	0	0.0108318	0	0	0	0	0	0	0.000201877	0.000306466	0	0	0	0	0	0.00040197	0.000100472	0.000310366	0.000305281	0	0	0	0	0.000306968	0	0	0.000812843	0	0	0	0	0	0	0	0	0	0	0	0	0	0	0.01694	0	0	0
OTU_416	0	0	0	0	0	0	0.000100685	0	0	0	0	0	0	0	0.000102135	0	0	0	0	0	0	0.000206911	0	0	0	0	0	0.000102323	0	0	0	0	0	0	0	0	0	0	0	0	0	0	0	0	0	0.000108589	0	0	0
OTU_422	0	0	0.000201532	0	0.00372646	0	0	0	0	0	0	0	0.000100939	0	0	0	0	0	0	0	0	0	0	0	0	0	0	0	0	0	0	0	0.0015083	0.000201207	0	0	0	0	0.000201979	0	0.000101082	0.000727273	0	0	0	0	0	0	0
OTU_445	0	0	0	0	0	0	0	0	0	0	0	0	0	0	0	0	0	0	0	0	0	0	0	0	0	0	0.000100604	0	0	0	0	0	0	0	0	0	0	0	0	0	0	0	0	0	0	0.00141166	0	0	0
OTU_456	0	0	0	0	0	0.000817494	0	0	0.000101543	0	0	0	0	0	0.000102135	0	0	0	0	0	0	0.00144838	0.000203521	0	0	0.000508544	0	0	0	0	0	0	0	0	0	0	0	0	0.00010099	0	0	0.00124675	0	0	0.00735144	0	0.00146413	0	0.000706357
OTU_475	0.000116428	0.00010176	0	0.000104037	0	0	0	0	0	0.000100482	0	0	0	0	0	0	0	0	0	0	0	0	0	0	0	0	0	0	0	0	0	0	0	0	0	0	0	0	0	0	0	0	0	0.000100664	0	0	0	0	0
OTU_507	0.000232856	0	0	0	0	0	0	0	0	0	0	0	0	0	0	0	0	0	0	0	0.000100472	0	0	0	0	0	0	0	0	0	0	0	0	0	0	0	0.00010609	0	0	0	0	0	0	0	0	0	0	0	0
OTU_516	0.000116428	0.00010176	0	0	0.000503575	0.000102187	0.000201369	0	0.00030463	0	0	0	0	0	0.000102135	0.000302206	0	0.000100402	0.000201066	0	0.000200944	0	0	0	0	0.00081367	0	0	0	0.000205191	0	0.000115527	0	0	0	0	0	0	0.000302969	0	0.000101082	0	0	0.000100664	0	0	0	0	0.000100908
OTU_518	0	0	0.000100766	0	0	0	0	0	0	0	0	0	0	0.000102155	0	0.000302206	0	0	0	0	0	0	0	0	0	0	0	0	0	0.000102596	0	0	0	0	0	0	0	0	0	0	0	0	0	0	0	0	0	0	0
OTU_519	0	0	0	0	0	0	0	0	0	0	0	0	0	0	0	0.000201471	0.000201066	0	0	0	0	0	0	0	0	0	0	0	0	0	0	0	0	0	0	0	0	0	0	0	0	0	0	0	0	0.000108589	0	0	0.000100908
OTU_521	0	0	0	0	0	0	0	0	0	0	0	0	0	0	0	0	0	0	0	0	0	0	0	0.000102312	0	0	0	0	0	0	0	0	0	0	0	0	0	0	0	0	0	0	0	0	0	0	0.000104581	0	0
OTU_548	0.000232856	0	0	0.000208073	0	0	0	0	0	0	0	0	0	0	0	0	0	0	0	0	0	0	0	0	0	0	0	0	0	0	0	0	0	0	0	0.000101071	0	0	0	0	0	0	0	0	0	0	0	0	0
OTU_578	0.000116428	0	0	0	0.000100715	0.00030656	0.000100685	0	0.000101543	0	0.000101348	0	0	0	0	0	0	0.000100402	0.000100533	0	0	0	0	0	0	0	0	0	0.000206186	0	0.000101605	0	0	0	0	0	0	0	0	0	0	0	0	0.000100664	0	0.000434358	0.000313742	0	0
OTU_605	0	0	0	0	0.000302145	0.000102187	0	0	0	0	0	0	0	0	0	0	0	0.000100402	0	0	0.000100472	0	0.000203521	0.000306937	0	0	0	0	0	0	0	0	0.000201106	0.000100604	0.000102533	0	0	0	0	0	0	0	0	0.000100664	0	0	0.000104581	0	0
OTU_610	0.00151356	0.00122113	0	0.00842697	0	0.000204374	0.00704793	0.000100503	0.00121852	0.000904341	0.00111483	0.00292339	0.000201877	0.000612933	0.000306404	0.00241765	0	0.000100402	0.000603197	0.000502462	0.000301417	0.00113801	0.00010176	0.000102312	0.000100381	0.000101709	0	0.00439988	0.000206186	0	0.00101605	0.000693161	0	0.000804829	0.000102533	0	0	0	0.000908907	0	0	0	0	0.00372458	0.000816827	0.0108589	0.00198703	0	0.000100908
OTU_628	0	0	0.000201532	0	0	0	0.000100685	0.000100503	0	0	0	0	0	0	0	0	0	0	0	0	0	0	0	0	0	0	0	0	0	0	0	0	0	0	0	0	0	0	0	0	0	0	0	0	0	0	0	0	0
OTU_630	0.00849924	0.000610563	0.00181378	0.000728256	0.00382717	0.000715308	0.00503423	0.000201005	0.000913891	0.000703376	0.00050674	0.000604839	0	0.000204311	0.00173629	0.00765589	0.000100533	0.00060241	0.00140746	0.000301477	0.00221039	0.000103455	0.000508802	0.000409249	0.00100381	0.0035598	0.000100604	0.000613936	0.000309278	0.00461681	0.000304816	0.000693161	0.00180995	0.000704225	0	0.000505357	0.000848716	0	0.0039386	0	0.000404326	0	0	0.00130864	0.000102103	0.000977305	0.00303284	0	0.0012109
OTU_647	0	0	0	0	0.000100715	0	0	0	0	0	0	0	0	0	0	0	0	0	0	0	0.000100472	0	0	0	0	0	0	0	0	0	0	0	0	0	0	0	0	0	0	0	0	0	0	0	0	0	0	0.000100664	0
OTU_649	0.000814996	0.000508802	0	0.0011444	0	0.00122624	0.00231575	0.000100503	0.000710804	0.000502412	0.000709435	0.000806452	0.000908449	0.000817244	0.000817077	0	0.000100533	0.000200803	0.00100533	0.000502462	0.00100472	0.000620732	0.00010176	0.000306937	0.000100381	0.000101709	0	0.000204645	0.000206186	0.00153894	0.00314977	0.00207948	0.000100553	0.000301811	0	0.000101071	0.00010609	0	0	0	0	0	0	0.000402658	0	0.000325768	0.00282368	0	0
OTU_654	0.0235185	0.000915844	0.000100766	0.00301706	0	0	0	0	0.000101543	0.000301447	0.000202696	0.000100806	0	0.000306466	0	0	0	0	0	0	0.000100472	0	0.00010176	0.000306937	0	0	0	0.0159623	0	0	0.000203211	0	0	0	0	0	0	0	0	0	0	0	0	0.000301993	0	0.0205234	0.000313742	0	0
OTU_681	0	0	0	0	0	0	0.000201369	0	0	0	0	0	0	0	0.000204269	0	0	0	0.000402131	0	0	0.000103455	0	0	0	0.00152563	0	0.000102323	0	0	0.000101605	0	0	0	0	0	0	0	0	0	0	0	0	0.000100664	0.000102103	0	0	0	0
OTU_682	0	0	0.000201532	0	0.000100715	0	0.000402739	0	0	0	0	0	0.000100939	0.000102155	0.000102135	0.000402941	0	0	0	0.000200985	0.000200944	0	0	0	0.000100381	0.000305126	0	0	0	0.000410383	0	0	0	0	0	0	0	0	0.000504948	0	0	0	0	0.000201329	0	0.000108589	0	0	0.000504541
OTU_30	0.0020957	0.00111937	0	0.000520183	0	0.0127733	0.000805477	0.000100503	0.0103574	0.00823955	0.0245262	0.00433468	0	0.000408622	0.000510673	0	0	0	0	0	0	0.00103455	0	0.00306937	0.000100381	0.000101709	0	0.0364269	0.000927835	0	0	0	0	0	0	0.000202143	0	0	0	0	0	0	0	0.00100664	0.000204207	0.0531002	0.000418323	0	0
OTU_40	0.0050064	0	0.00997582	0.0288181	0.0242723	0.0183936	0.0231575	0.000301508	0.0053818	0.00221061	0.00638492	0.0227823	0.00232159	0	0.00132775	0.000100735	0	0	0	0.026731	0.00261228	0.00382785	0.000508802	0.00153468	0.000100381	0.0192229	0	0.00511614	0.00515464	0.0567354	0.0299736	0.0339649	0.000502765	0.000301811	0.00246078	0.000606428	0	0	0	0	0	0	0	0.00342259	0.00030631	0.073515	0.00554277	0	0.00100908
OTU_56	0.00512283	0.000305281	0.0107819	0	0.0125894	0	0	0	0	0	0.000101348	0	0.0013122	0.000817244	0	0.00161177	0.000301598	0.00140562	0.00180959	0	0	0	0.00010176	0	0.000401526	0	0	0.000204645	0	0	0.000406421	0.00034658	0.0337858	0.0136821	0.000717728	0	0	0.00220126	0.00010099	0.000402739	0.000505408	0.0027013	0	0	0.0267511	0	0.000104581	0	0.0150353
OTU_119	0.000814996	0.000203521	0	0.00509779	0.00020143	0.000613121	0	0	0.000101543	0	0.000304044	0	0	0.000204311	0	0	0	0	0.000201066	0	0.000401889	0.000103455	0.000305281	0	0	0.000406835	0	0	0.000103093	0.000307787	0.00132087	0.00034658	0	0.00784708	0.000205065	0.000101071	0	0	0.000201979	0	0	0	0	0.000100664	0	0.000325768	0.000104581	0	0
OTU_152	0.00104785	0.000610563	0	0	0	0.000204374	0.000805477	0	0	0	0	0	0	0	0.000204269	0	0	0	0.000100533	0	0.00351653	0	0.00010176	0	0	0.000711961	0	0.000511614	0.000206186	0.000102596	0.000203211	0.000115527	0	0.000503018	0	0	0	0	0	0	0.000202163	0	0	0.000100664	0	0.000217179	0.000104581	0	0.000100908
OTU_207	0.000698568	0.000610563	0	0.000104037	0.000100715	0.000204374	0	0.000100503	0.000101543	0.000100482	0.000101348	0.000100806	0	0.000102155	0	0	0	0	0	0	0.000602833	0	0.000305281	0	0	0.000711961	0	0	0	0.000102596	0	0	0	0.000100604	0	0	0.00010609	0	0	0	0	0	0	0.000100664	0	0	0	0	0
OTU_378	0.00128071	0	0	0	0	0.000102187	0.000100685	0	0.000203087	0.000100482	0	0.000100806	0	0.000204311	0	0	0.000100533	0.000200803	0.000402131	0.000100492	0.000301417	0.000310366	0.000203521	0.000102312	0	0	0	0.000204645	0	0	0.000101605	0	0	0.000100604	0	0	0.00010609	0	0	0	0.000202163	0	0	0	0	0.000325768	0.000209161	0	0
OTU_386	0.00488998	0.00468098	0.00241838	0.014253	0.00251788	0.00214592	0.00322191	0	0.00335093	0.00110531	0.00283774	0.000504032	0.000201877	0.00337113	0.000102135	0.00100735	0.000603197	0.00100402	0.00311652	0.00040197	0.00170803	0.00527623	0.00396866	0.00173931	0.000301144	0.00630594	0.000201207	0.000613936	0.000824742	0.000615574	0.003861	0.00265712	0.00402212	0.00160966	0.00399877	0.00373964	0.000954806	0.000209644	0.000706928	0.000402739	0.000303245	0.000103896	0.000100251	0.00110731	0.000510517	0.000542947	0.00188245	0	0.0024218
OTU_643	0	0	0	0	0	0	0.000302054	0	0	0	0	0	0.000100939	0	0	0	0	0	0	0	0	0	0	0	0	0	0	0	0	0	0	0	0	0	0	0	0	0	0	0	0	0	0	0	0	0	0	0	0
OTU_58	0.000931424	0.000508802	0.00261991	0.00135248	0.00795649	0.000715308	0.00110753	0.000301508	0.000609261	0.000904341	0.000304044	0.000100806	0.000908449	0.000102155	0.000102135	0.000503677	0.000402131	0.000100402	0.000201066	0.000602954	0.00170803	0.00134492	0.0010176	0.000818498	0.000301144	0.0294955	0.000100604	0.00143252	0.00113402	0.00143634	0.000914448	0.00335028	0.00120664	0.00674044	0.00133292	0	0.00116698	0	0.000908907	0	0	0	0	0.000100664	0.00153155	0.000108589	0.000732064	0	0.000504541
OTU_124	0.0020957	0.00010176	0.000705361	0.00104037	0.00141001	0.00183936	0.00211438	0.000100503	0.000406174	0.00200965	0.000304044	0.000100806	0.000100939	0.000306466	0.000102135	0.0390853	0.000100533	0.000100402	0.000201066	0.000200985	0.00150708	0.000931099	0.000610563	0.000204625	0.000100381	0.0176973	0	0.000306968	0.000309278	0.00174413	0.000203211	0	0.00120664	0.000503018	0.00082026	0.000303214	0.00010609	0.00157233	0.000201979	0.000100685	0.00252704	0	0	0.000301993	0.000204207	0	0.000104581	0	0.00312815
OTU_355	0	0	0	0	0	0	0	0	0	0	0	0	0.000100939	0	0	0	0	0	0	0	0	0	0	0	0	0	0	0	0	0	0	0	0	0	0	0	0	0	0	0	0	0	0	0	0	0	0	0	0
OTU_525	0.00104785	0.000814084	0	0.00291303	0.00110787	0.000817494	0.00100685	0.000100503	0.00121852	0.00130627	0.000202696	0.00110887	0.000100939	0.000306466	0.000102135	0.000402941	0	0	0	0.000602954	0.00200944	0.00134492	0.00122113	0.000511561	0.000301144	0.0154597	0	0.000409291	0.000103093	0.000512978	0.00162569	0.00034658	0	0.000503018	0.00287091	0.00121286	0.00010609	0	0.00111089	0.000201369	0	0	0	0.000905979	0	0.000868715	0.00292826	0	0.0025227
OTU_626	0	0	0	0	0	0	0	0	0	0	0	0	0	0	0	0.000100735	0	0	0	0	0	0	0	0	0	0.000508544	0	0.000102323	0	0	0	0.000115527	0	0	0	0	0	0	0	0	0	0	0	0	0	0	0	0	0
OTU_344	0.000116428	0	0.000100766	0	0.000100715	0	0	0	0	0	0	0	0	0	0	0.000201471	0.000502664	0	0	0	0	0.000103455	0	0	0	0	0	0	0	0	0	0	0	0	0	0	0	0	0.00010099	0	0	0	0	0	0	0	0	0.000201329	0.00141271
OTU_311	0.00104785	0	0	0.0011444	0	0	0	0	0.000913891	0	0	0	0	0	0	0	0	0	0	0.000502462	0	0.000517277	0	0	0	0	0	0	0	0	0	0	0	0	0	0	0	0	0	0	0	0	0	0	0	0	0	0	0
OTU_39	0.00686925	0.0110919	0.0117896	0.00322514	0.00654648	0.00286123	0.000704793	0.00080402	0.00670187	0.00251206	0.0073984	0.00131048	0.00232159	0.00429053	0.00102135	0.00221618	0.000804263	0.00331325	0.00532824	0.00251231	0.00150708	0.00341403	0.00407042	0.00245549	0.00913471	0.0127136	0.000201207	0.00521846	0.000824742	0.00666872	0.00335298	0.0047366	0.000100553	0.0127767	0.0152774	0.00202143	0.0010609	0	0.00595839	0	0.000404326	0	0.000100251	0.00291927	0.00061262	0.00130307	0.00125497	0	0.0694248
OTU_41	0.000116428	0.00162817	0.00221685	0	0.00060429	0.000102187	0.000201369	0	0	0	0.00050674	0	0.000201877	0.00837675	0.000102135	0.00543971	0	0	0.000804263	0	0	0	0.00132289	0.000102312	0.000602289	0.000305126	0	0.000102323	0	0.000410383	0.000203211	0.00034658	0.0219206	0.000804829	0.000717728	0.000101071	0	0.000104822	0.0116138	0.000906162	0.00727787	0.0952727	0	0.000100664	0	0	0.000104581	0.000100664	0.0496468
OTU_364	0.000349284	0	0	0.00176862	0	0.000102187	0	0	0.000913891	0	0.000101348	0	0	0	0	0	0	0	0	0	0.000200944	0.000103455	0	0.000102312	0.000100381	0	0	0.000818582	0	0	0.000203211	0	0	0	0	0	0	0	0	0	0	0	0	0.000100664	0.00030631	0.00282333	0.000209161	0	0
OTU_476	0.000465712	0	0	0	0	0.000102187	0	0	0	0	0.000101348	0	0	0.00234958	0	0	0	0	0	0	0	0	0.000203521	0.000102312	0.000100381	0	0	0.000102323	0.000103093	0	0.000101605	0	0.0183007	0	0.000102533	0	0	0.000104822	0.0010099	0	0	0	0	0	0	0	0	0	0.00171544
OTU_520	0	0	0	0.00156055	0	0.000102187	0.00221506	0	0.000101543	0	0	0.000201613	0.000100939	0.000408622	0.000102135	0	0	0	0.000201066	0	0.000100472	0.000517277	0	0.000102312	0	0.000203417	0	0.000306968	0.000103093	0	0.000101605	0	0	0	0.00235825	0	0	0	0.00010099	0	0.000303245	0.00446753	0	0.000503322	0.000102103	0.00152025	0.000522903	0	0.000100908
OTU_557	0.00349284	0	0	0	0	0	0	0	0	0	0.000202696	0	0	0.00255389	0	0	0	0	0	0	0	0	0.00162817	0.000306937	0	0	0	0	0.000206186	0	0.000101605	0.000115527	0.000201106	0	0.000205065	0	0	0	0.000403959	0	0.000202163	0.00207792	0	0	0	0	0	0	0.000908174
OTU_8	0.00919781	0.00427394	0	0.028298	0.00372646	0.305232	0.0844744	0.00361809	0.136576	0.0521503	0.0207763	0.00332661	0.0562229	0.00112371	0.0141967	0.000503677	0.000402131	0.0148594	0.00975168	0.0505477	0.0330554	0.04521	0.0107866	0.019644	0.00301144	0.162327	0.00482897	0.00972066	0.00731959	0.0199036	0.0328185	0.027842	0.000804424	0.00382294	0.0162001	0.000707499	0.0316147	0	0.00454454	0	0	0	0.000200501	0.028186	0.00387993	0.0125964	0.0512445	0	0.000100908
OTU_11	0.00454069	0.00610563	0.00876663	0.0238244	0.107362	0.00674433	0.128876	0	0.0357433	0.0062299	0.0152022	0.0372984	0.121833	0.00122587	0.0082729	0	0.000100533	0.02249	0.000804263	0.0166817	0.0307445	0.010449	0.00793732	0.00879885	0.0104397	0.000406835	0.000201207	0.0142229	0.00206186	0.079409	0.093985	0.0791359	0.00100553	0.00231388	0.00123039	0.0413382	0.0413749	0	0.0128257	0	0	0	0.000100251	0.0160056	0.00173576	0.018786	0.0476888	0	0.0245207
OTU_76	0.00139714	0	0	0.00655431	0	0.00183936	0.000302054	0	0.00030463	0.000904341	0.00212831	0.000504032	0	0.000510777	0	0	0.000100533	0	0	0	0	0.00196565	0.0111937	0.00306937	0	0	0	0.00204645	0.0014433	0.000410383	0.00162569	0	0	0.000503018	0	0	0.00010609	0	0	0	0	0	0	0.00563721	0.00061262	0.000977305	0	0	0
OTU_77	0	0	0	0	0	0	0	0	0	0	0	0	0	0	0	0	0	0	0	0	0	0	0	0.00143237	0	0	0	0	0	0	0	0	0	0.0158954	0	0	0	0	0	0	0	0	0	0	0	0	0	0	0
OTU_142	0	0.000407042	0	0	0	0	0	0	0	0	0	0	0	0.000102155	0	0	0	0	0.000201066	0	0.000301417	0	0	0.000102312	0.000100381	0.000203417	0.000804829	0	0	0	0	0	0	0	0	0	0	0	0.000201979	0	0	0	0	0	0	0	0	0	0
OTU_247	0.000814996	0	0	0.000520183	0	0.000102187	0.000100685	0	0.000101543	0	0.00050674	0	0	0	0.000102135	0	0	0	0.000201066	0	0.000200944	0.000310366	0	0.000511561	0	0.000101709	0	0.000204645	0	0	0.000203211	0.000577634	0	0	0.000102533	0	0	0	0	0	0	0	0	0	0	0	0.000104581	0	0
OTU_379	0	0	0.000201532	0	0	0	0	0	0	0	0	0	0	0	0	0	0	0	0	0	0	0	0	0	0	0	0	0	0	0.000512978	0	0	0	0	0	0	0	0	0	0	0	0	0	0	0	0	0	0	0
OTU_469	0.000116428	0.000407042	0	0.000104037	0	0.000408747	0.000100685	0	0.000203087	0	0.000101348	0	0.000403755	0.000102155	0.000204269	0	0.000100533	0	0.000301598	0.000301477	0.000502361	0	0	0	0	0.000508544	0	0	0.000103093	0.000205191	0.000304816	0.000115527	0	0.000100604	0	0	0	0	0.00010099	0	0	0	0	0.000201329	0	0.000108589	0.000104581	0	0
OTU_645	0	0	0	0	0	0.000102187	0	0	0	0	0	0	0	0	0	0	0	0	0	0	0	0	0	0	0	0	0	0	0	0	0	0	0	0	0	0	0	0	0	0	0	0	0	0	0	0	0	0	0
OTU_84	0.00919781	0.000915844	0.000906892	0.00551394	0	0.000613121	0.00181232	0.000100503	0.0016247	0.00703376	0.000405392	0.000504032	0.000403755	0	0.000204269	0.000503677	0.000502664	0.000100402	0.00070373	0.00040197	0.00090425	0.00144838	0.000712323	0.000102312	0.000602289	0.000915378	0.000402414	0.000613936	0.000103093	0.000102596	0.000406421	0.000808688	0	0.000100604	0.000307598	0.00181928	0.000424358	0.000104822	0.000201979	0	0	0	0	0.000905979	0.000204207	0.000977305	0	0	0
OTU_147	0.00151356	0.000814084	0	0.00104037	0	0.000919681	0.00100685	0	0.000507717	0.0017082	0.000810783	0.000100806	0.00100939	0.000102155	0.000102135	0.000100735	0	0.000200803	0	0	0.000200944	0.000620732	0.000508802	0	0	0.000203417	0	0.000102323	0.000103093	0.000307787	0.000812843	0.000115527	0	0.000100604	0.000205065	0.000101071	0.000530448	0	0	0	0.000808653	0	0	0.000100664	0.000102103	0.000542947	0.000313742	0	0
OTU_150	0.000232856	0	0.000201532	0.00031211	0	0.000510934	0.000402739	0	0	0.000200965	0.00050674	0	0	0	0	0.000201471	0	0	0	0	0.00090425	0.000206911	0.00010176	0	0	0.00142392	0.000804829	0	0	0.00143634	0.00101605	0.00034658	0.000904977	0.000402414	0.000205065	0	0	0.000209644	0	0	0	0	0	0.000201329	0	0	0.000209161	0	0
OTU_97	0.000698568	0.0053933	0	0.0248648	0	0.00173718	0.00181232	0.00190955	0.00446791	0.00160772	0	0.00987903	0	0.00102155	0.000817077	0	0	0	0	0	0	0.0103455	0.00162817	0.000102312	0	0.000305126	0	0.00112555	0.00103093	0	0.000406421	0	0	0	0	0.00293107	0	0	0.000807918	0	0	0	0	0.00291927	0.000102103	0.000651537	0.00250994	0	0
OTU_197	0.000698568	0.00010176	0.000403063	0.000104037	0	0.000204374	0.000503423	0.000100503	0	0	0	0	0	0	0	0	0	0	0.000502664	0.000703447	0.000502361	0.000517277	0.00010176	0	0	0.000101709	0	0.000102323	0	0.000102596	0	0	0	0.000100604	0.000205065	0.000202143	0	0	0	0	0	0	0	0	0	0	0.000418323	0	0
OTU_329	0	0	0	0	0	0	0	0	0	0.000100482	0	0	0	0	0	0	0	0	0	0	0	0	0	0	0	0	0	0	0	0	0	0	0	0	0	0	0	0	0.00232276	0	0	0	0	0	0	0	0	0	0.000403633
OTU_472	0	0	0	0	0	0	0	0	0	0	0	0	0	0	0	0	0	0	0.000100533	0	0	0	0	0	0	0	0	0	0	0	0	0	0.000100553	0	0.000102533	0	0	0	0	0	0	0	0	0	0	0	0	0	0
OTU_18	0.000698568	0.0170958	0	0.0205993	0	0.0499693	0	0	0.00030463	0.0248191	0	0	0	0.000408622	0.00449392	0.000100735	0.000201066	0	0	0.0748668	0.00693258	0.00206911	0	0.00286474	0.000200763	0	0	0.0153484	0.00876289	0	0	0	0	0	0.000205065	0.0130382	0.00010609	0	0.00373662	0	0	0	0.000100251	0	0	0.000760126	0	0	0
OTU_25	0.0228199	0.00600387	0	0.0545152	0	0.0357654	0.00211438	0.00211055	0.0242689	0.00753617	0.00131752	0.00655242	0.00191784	0.00132802	0.000612808	0.000100735	0	0	0.00100533	0.00954678	0.00160756	0.00693151	0.0604457	0.0248619	0.000100381	0.0012205	0	0.00890208	0.027732	0	0.00355619	0	0	0.000100604	0.0269661	0.00252678	0	0	0.000302969	0	0	0	0	0.0220455	0.00193996	0.00901292	0.00585652	0	0
OTU_42	0.0199092	0.00356162	0	0.00104037	0	0.00602902	0	0.00150754	0.00192933	0.008541	0.00131752	0.000705645	0	0.00173664	0.000714942	0	0	0	0	0.00562758	0	0.000103455	0.0239137	0.0150399	0.0016061	0.000711961	0	0.00388826	0.00175258	0.000205191	0.00264174	0	0.000100553	0.0027163	0.018866	0.000101071	0	0	0.00010099	0	0.000101082	0	0	0.0100664	0.00061262	0.00152025	0.00292826	0	0
OTU_43	0.0830132	0.024626	0	0.0277778	0	0.00613121	0.000805477	0.00160804	0.00903737	0.00432074	0.00810783	0.0015121	0.0018169	0.00265604	0.000408538	0	0	0	0.000100533	0.00180886	0.000502361	0.00289675	0.0178081	0.0104359	0.000401526	0.000305126	0.000100604	0.0226133	0.00701031	0	0.00416582	0.0017329	0	0.00905433	0.000717728	0.00121286	0.00010609	0	0.000302969	0	0	0	0	0.0187236	0.00122524	0.0135737	0.00857561	0	0.035116
OTU_59	0.000814996	0.00162817	0	0.00031211	0.000503575	0	0.0026178	0	0.000101543	0.000703376	0.000304044	0.00221774	0	0.000306466	0.000102135	0	0	0	0.00241279	0	0.00120567	0	0	0.00296706	0	0	0	0.000102323	0.00443299	0.000102596	0.00365779	0	0.000100553	0	0.0047165	0	0	0	0	0	0.000101082	0.0027013	0	0.0113751	0.00132734	0.000651537	0.00198703	0	0
OTU_61	0.00803353	0.0210644	0	0.00447357	0	0.00194155	0	0.00040201	0.00599106	0.000703376	0.000810783	0.000403226	0	0.0178772	0	0	0	0	0	0.00221083	0	0.00103455	0.00569859	0.000306937	0.000200763	0.000101709	0	0.0147345	0.00226804	0	0.000406421	0	0	0	0	0.000404285	0	0	0.000201979	0	0	0	0	0.000603986	0.000102103	0.00336627	0.00125497	0	0
OTU_65	0.00104785	0	0	0	0	0	0	0	0	0	0	0	0	0	0	0	0	0	0	0	0	0	0	0	0	0	0	0	0	0	0	0	0	0	0	0.00131393	0	0	0.000302969	0	0	0	0	0	0	0	0	0	0
OTU_67	0.0169985	0.0108884	0	0.00280899	0	0.00173718	0	0.000100503	0.000406174	0.00120579	0.00152022	0	0	0.00102155	0.000204269	0	0	0	0	0	0.000602833	0.000103455	0	0	0	0	0	0.00460452	0.000309278	0.000102596	0	0	0	0	0	0.000303214	0	0	0.00010099	0	0	0	0	0.00110731	0.000204207	0.000651537	0.00135955	0	0
OTU_71	0.0222377	0.0426376	0	0.00332917	0	0.0108318	0	0	0.00111698	0.000703376	0.00314179	0.000201613	0	0	0	0	0	0	0	0.000602954	0	0.000206911	0.0010176	0	0	0	0	0.00491149	0	0	0	0	0	0	0	0	0	0	0	0	0	0	0	0.00251661	0.000408413	0.00293191	0.000104581	0	0
OTU_125	0.00477355	0.00264577	0	0.00364128	0	0.00378091	0.000704793	0.00080402	0	0.00371785	0	0.0016129	0	0.00888753	0.000408538	0	0	0	0	0	0.000401889	0.000517277	0.00132289	0	0	0.000101709	0	0.000818582	0.000309278	0	0.000812843	0	0	0	0	0.000404285	0	0	0.000201979	0	0	0	0	0.00171129	0.000102103	0.000542947	0.00135955	0	0
OTU_137	0.000698568	0.000407042	0	0.00031211	0	0.000919681	0.000201369	0	0.000203087	0	0.000405392	0.000201613	0	0.000510777	0.000102135	0	0	0	0.000502664	0.000502462	0	0.000206911	0.000203521	0.000511561	0	0.000508544	0	0.00102323	0.000206186	0.000923361	0.000508027	0	0	0	0	0.00111178	0.00010609	0	0.000504948	0	0.000101082	0	0	0.000100664	0	0.000868715	0.000209161	0	0
OTU_154	0.0037257	0	0	0.00093633	0	0	0	0	0.00121852	0.000200965	0.000202696	0	0	0.000102155	0	0	0	0	0	0	0.000100472	0	0.00457922	0	0	0	0	0.00153484	0	0	0	0	0	0	0	0	0	0	0	0	0	0	0	0.00221462	0.00030631	0.000217179	0.000104581	0	0
OTU_157	0	0.000610563	0	0	0	0.00275904	0	0.000201005	0	0	0	0	0	0	0	0	0	0	0	0	0	0	0.00529154	0	0.000100381	0	0	0	0	0	0	0	0	0	0	0.000101071	0	0	0	0	0	0	0	0	0	0	0	0	0
OTU_160	0	0	0	0	0	0	0	0	0	0	0	0	0	0	0	0	0	0	0	0	0	0	0	0	0	0	0	0	0	0	0	0	0	0	0	0	0	0	0	0	0	0	0	0	0	0	0	0	0
OTU_168	0.00442426	0.00111937	0	0.00145651	0	0	0	0	0	0.000301447	0	0.000100806	0	0	0	0	0	0	0	0	0	0	0	0	0	0	0	0.000920905	0	0	0	0	0	0	0	0	0	0	0	0	0	0	0	0	0	0	0.000418323	0	0
OTU_180	0.0143206	0	0	0.00645027	0	0	0	0	0	0	0	0	0	0	0	0	0	0	0	0	0	0	0	0	0	0	0	0.00419523	0	0	0	0	0	0	0	0.000101071	0	0	0	0	0	0	0	0	0	0	0	0	0
OTU_193	0.00454069	0.000203521	0	0	0	0.00030656	0	0.000100503	0	0	0.000101348	0	0	0.000102155	0	0	0	0	0	0	0	0	0.000203521	0	0	0	0	0.000920905	0.000103093	0	0	0	0	0	0	0	0	0	0	0	0	0	0	0.00231528	0	0.000325768	0.000209161	0	0
OTU_194	0	0	0	0	0.00060429	0	0	0	0	0	0	0	0	0	0	0	0	0	0	0	0.000200944	0	0	0	0	0	0	0	0	0	0	0	0	0	0	0	0	0	0	0	0	0	0	0	0	0	0	0	0
OTU_202	0.0020957	0	0	0.00104037	0	0	0	0	0.00152315	0	0	0	0	0.000408622	0	0	0	0	0	0	0.000100472	0	0.000712323	0	0	0	0	0	0	0	0	0	0	0	0	0.00161714	0	0	0.000302969	0	0	0	0	0.00181196	0.000204207	0.000651537	0	0	0
OTU_206	0.0087321	0	0	0.00031211	0	0	0	0	0	0	0	0	0	0	0	0	0	0	0	0	0	0	0	0	0	0	0	0.000204645	0	0	0	0	0	0	0	0	0	0	0	0	0	0	0	0	0	0	0	0	0
OTU_224	0.000232856	0.000407042	0	0	0	0	0	0	0.000710804	0	0	0	0	0	0	0	0	0	0	0	0	0	0	0	0	0	0	0.000511614	0	0	0	0	0	0	0	0	0	0	0	0	0	0	0	0	0	0.000434358	0	0	0
OTU_236	0	0	0.000100766	0.00031211	0.000100715	0.000102187	0.000100685	0.00040201	0.00030463	0	0.00374987	0.000100806	0.000504694	0.000306466	0	0.00100735	0	0	0	0	0	0	0.00010176	0.000818498	0.000602289	0	0	0.00102323	0.000309278	0.000615574	0	0.00150185	0	0.00191147	0.000102533	0	0	0	0	0	0	0	0	0.000100664	0	0.000108589	0	0	0.000201816
OTU_249	0	0	0	0	0	0	0	0	0	0.000200965	0.00212831	0.000201613	0.000100939	0	0	0	0	0	0	0	0	0	0	0	0	0.000101709	0	0	0	0	0.000304816	0	0	0	0.00041013	0	0	0	0	0	0	0	0	0	0	0	0	0	0
OTU_251	0	0	0	0	0	0	0	0	0	0	0	0	0	0	0	0	0	0	0	0	0	0	0	0.000102312	0	0.000101709	0	0	0	0	0	0	0	0	0.00584436	0	0	0	0	0	0	0	0	0	0	0	0	0	0
OTU_253	0.00442426	0	0	0	0	0	0	0	0.000203087	0	0	0	0	0.000306466	0	0	0	0	0	0	0	0	0	0	0	0	0	0	0	0	0	0	0	0	0	0	0	0	0	0	0	0	0	0	0	0	0	0	0
OTU_263	0.00675282	0	0	0	0	0	0	0	0	0	0	0	0	0	0	0	0	0	0	0	0	0	0	0	0	0	0	0.000102323	0	0	0	0	0	0	0	0	0	0	0	0	0	0	0	0	0	0	0	0	0
OTU_268	0.000116428	0.000610563	0	0.000520183	0	0.00214592	0	0	0.000203087	0.000100482	0.000101348	0.000100806	0	0	0	0	0	0	0	0	0	0.000310366	0.00010176	0	0	0	0	0.000306968	0	0	0	0	0	0	0	0	0	0	0	0	0	0	0	0	0	0	0	0	0
OTU_286	0.0029107	0	0	0.000832293	0	0	0	0	0.000203087	0	0	0	0	0	0	0	0	0	0	0	0	0	0	0	0	0	0	0.000204645	0	0	0	0	0	0	0	0	0	0	0	0	0	0	0	0	0	0	0	0	0
OTU_304	0	0.000203521	0	0.00031211	0	0.000715308	0	0	0	0.000100482	0.000709435	0	0	0	0	0	0	0	0	0	0	0	0.000610563	0	0	0	0	0	0	0	0.000101605	0	0	0.000100604	0	0	0	0	0	0	0	0	0	0	0	0	0	0	0
OTU_318	0.000465712	0.000305281	0	0.000104037	0	0.000510934	0	0	0	0	0.000101348	0	0	0	0	0	0	0	0	0	0	0	0	0	0	0	0	0.000102323	0	0	0	0	0	0	0	0	0	0	0	0	0.000101082	0.000519481	0	0	0	0	0	0	0
OTU_323	0.00058214	0	0	0	0	0	0	0	0	0.000100482	0	0	0	0	0	0	0	0	0	0	0	0	0.00010176	0	0	0	0	0	0.000309278	0	0	0	0	0	0	0	0	0	0	0	0	0	0	0	0	0	0	0	0
OTU_330	0.000116428	0.000610563	0	0	0.00020143	0.000102187	0	0	0	0	0.000304044	0	0.000302816	0.000102155	0	0.000302206	0.000100533	0	0.000100533	0.000502462	0	0	0.00010176	0.000102312	0	0.000101709	0	0.000102323	0.000103093	0	0.00111766	0.000115527	0	0	0	0	0	0	0	0	0	0	0	0	0	0	0	0	0.000302725
OTU_335	0.000931424	0	0	0.000208073	0	0	0	0	0.000203087	0	0	0	0	0.000102155	0	0	0	0	0	0	0	0	0	0	0	0	0	0	0	0	0	0	0	0	0	0	0	0	0	0	0	0	0	0.000402658	0.000102103	0	0	0	0
OTU_343	0	0.00010176	0	0.000104037	0	0	0	0	0.000101543	0	0	0	0.000403755	0	0.000102135	0	0	0	0	0	0	0	0.00010176	0	0	0	0	0	0	0	0	0	0	0	0.000102533	0	0	0	0	0	0	0	0	0	0	0	0.000104581	0	0
OTU_354	0.000116428	0	0	0	0	0	0	0	0	0	0	0	0	0	0	0	0	0	0	0	0	0	0.00010176	0	0	0	0	0	0	0	0	0	0	0	0	0	0	0	0	0	0	0	0	0	0	0	0	0	0
OTU_365	0.00267784	0	0	0	0	0	0	0	0.000406174	0	0	0	0	0	0	0	0	0	0	0	0	0	0	0	0	0	0	0	0	0	0	0	0	0	0	0	0	0	0	0	0	0	0	0	0	0	0	0	0
OTU_369	0	0	0	0	0	0	0	0	0	0	0	0	0	0	0	0	0	0	0	0	0	0	0	0	0	0	0	0	0	0	0	0	0	0	0	0	0	0	0	0	0	0	0	0.000100664	0.000102103	0	0	0	0
OTU_370	0.000465712	0.00010176	0	0.00031211	0	0.000102187	0	0	0.000203087	0	0	0	0	0	0	0	0	0	0	0	0	0.000103455	0	0.000204625	0	0	0	0	0.000103093	0	0.000101605	0	0	0	0	0.000101071	0	0	0	0	0	0	0	0	0	0	0	0	0
OTU_375	0	0	0	0	0	0	0	0	0	0	0	0	0	0	0	0	0	0	0	0	0	0	0.00010176	0	0	0	0	0	0	0	0	0	0	0	0	0	0	0	0	0	0	0	0	0	0	0	0	0	0
OTU_384	0	0	0	0.00031211	0	0	0	0	0	0	0	0	0	0	0	0	0	0	0	0	0	0	0.000508802	0	0	0	0	0	0	0	0	0	0	0	0	0	0	0	0	0	0	0	0	0.000100664	0	0	0	0	0
OTU_398	0	0.00010176	0.000100766	0	0	0.000510934	0.000100685	0	0	0	0.000202696	0	0.000403755	0	0	0	0	0	0	0.000200985	0	0	0	0.000102312	0.000100381	0	0	0	0	0.000307787	0.000101605	0.000115527	0	0.000100604	0	0	0	0	0	0	0.000101082	0.00197403	0	0	0	0	0	0	0
OTU_401	0	0	0	0	0	0.000102187	0	0	0	0	0	0	0	0	0	0	0	0	0	0	0	0	0	0	0	0	0	0	0	0	0	0	0	0	0	0	0	0	0	0	0	0	0	0	0	0	0	0	0
OTU_420	0	0	0	0	0	0	0	0	0	0	0	0	0	0	0	0	0	0	0	0.000200985	0	0	0	0	0	0	0	0	0	0	0	0	0	0	0	0	0	0	0	0	0	0	0	0	0	0	0	0	0
OTU_430	0	0.000203521	0	0	0	0.000204374	0	0	0.000203087	0	0	0	0	0	0	0	0	0	0	0	0	0	0.000305281	0	0	0	0	0	0	0	0	0	0	0	0	0	0	0	0	0	0	0	0	0	0	0	0.000104581	0	0
OTU_433	0.000232856	0	0	0.000208073	0	0	0	0	0	0	0	0	0	0	0	0	0	0	0	0	0	0	0.00010176	0	0	0	0	0.000102323	0	0	0	0	0	0	0	0	0	0	0	0	0	0	0	0.000100664	0	0	0	0	0
OTU_435	0.000116428	0.00010176	0	0	0.000100715	0	0	0	0	0	0	0	0.000201877	0	0	0	0	0	0	0	0	0	0.00010176	0	0	0	0	0	0	0.000205191	0	0	0	0.000100604	0	0	0	0	0	0	0	0	0	0	0	0	0	0	0
OTU_454	0	0	0	0	0	0.000102187	0	0	0	0	0	0	0	0	0	0	0	0	0	0	0	0	0	0	0	0	0	0	0	0	0	0	0	0	0	0	0	0	0	0	0	0	0	0	0	0	0	0	0
OTU_461	0.00232856	0.00172993	0	0.00176862	0	0.00429185	0.000201369	0	0.000406174	0.000602894	0	0.000705645	0.000201877	0.00153233	0	0	0	0	0	0.000301477	0.000100472	0	0.00203521	0.00879885	0	0	0	0.000511614	0.000412371	0	0.000406421	0	0	0.000100604	0.000307598	0	0	0	0	0	0	0	0	0.000905979	0.000204207	0.000325768	0.000313742	0	0
OTU_463	0.000232856	0	0	0	0	0	0	0	0	0	0	0	0	0	0	0	0	0	0	0	0	0	0	0	0	0	0	0	0	0	0	0	0	0	0	0	0	0	0	0	0	0	0	0	0	0	0	0	0
OTU_466	0	0	0	0.00031211	0	0	0	0	0	0	0	0	0	0	0	0	0	0	0	0	0	0	0	0	0	0	0	0	0	0	0	0	0	0	0	0	0	0	0	0	0	0	0	0	0	0	0	0	0
OTU_471	0	0	0	0	0	0.000102187	0	0	0	0	0	0	0	0	0	0	0	0	0	0	0	0	0	0	0	0	0	0	0	0	0	0	0	0	0	0	0	0	0	0	0	0	0	0	0	0	0	0	0
OTU_478	0.000814996	0	0	0	0	0	0	0	0	0	0	0	0	0	0	0	0	0	0	0	0	0	0	0	0	0	0	0.000204645	0	0	0	0	0	0	0	0	0	0	0	0	0	0	0	0	0	0	0	0	0
OTU_490	0	0	0	0	0	0	0	0	0	0	0	0	0	0.000204311	0	0	0	0	0.000100533	0	0	0	0	0	0	0	0	0	0	0	0	0	0	0	0	0	0	0	0	0	0	0	0	0	0	0	0	0	0
OTU_493	0	0	0	0.00062422	0	0	0	0	0.000203087	0	0	0	0	0	0	0	0	0	0	0	0	0	0	0	0	0	0	0	0	0	0	0	0	0	0	0	0	0	0	0	0	0	0	0	0	0	0	0	0
OTU_499	0.000116428	0	0	0.000104037	0	0	0	0	0	0	0	0	0	0.000102155	0	0	0	0	0	0	0	0	0	0	0	0	0	0	0	0	0	0	0	0	0	0	0	0	0	0	0	0	0	0.000301993	0	0	0	0	0
OTU_511	0	0	0	0	0	0	0	0	0	0	0	0	0	0.000102155	0	0	0	0	0	0	0	0	0	0	0	0	0	0	0	0	0	0	0	0	0	0	0	0	0	0	0	0	0	0	0	0	0	0	0
OTU_529	0	0	0	0	0	0.000102187	0	0	0	0	0	0	0	0	0	0	0	0	0	0	0	0	0	0	0	0	0	0	0	0	0	0	0	0	0	0	0	0	0	0	0	0	0	0	0	0	0	0	0
OTU_533	0	0.00010176	0	0.000104037	0	0.000102187	0	0	0	0	0	0	0	0	0	0	0	0	0	0	0	0	0.00010176	0	0	0	0	0	0	0	0	0	0	0	0	0	0	0	0	0	0	0	0	0.000100664	0	0	0	0	0
OTU_553	0	0.00010176	0	0	0	0.000102187	0	0	0.000101543	0	0.000101348	0	0	0	0	0	0	0	0	0.000200985	0	0	0	0	0	0	0	0	0	0	0	0	0	0	0	0	0	0	0	0	0	0	0	0	0	0	0	0	0
OTU_564	0	0.000203521	0	0	0	0	0	0	0	0	0.000202696	0.000100806	0	0	0	0	0	0	0	0	0	0	0	0	0	0	0	0	0	0	0	0	0	0	0	0	0	0	0	0	0	0	0	0	0	0	0.000104581	0	0
OTU_577	0	0	0	0	0	0.000102187	0	0	0	0	0.000101348	0	0	0	0	0	0	0	0	0	0	0	0	0	0	0	0	0	0	0	0	0	0	0	0	0	0	0	0	0	0	0	0	0	0	0	0	0	0
OTU_601	0	0	0	0	0	0	0	0	0	0	0	0	0	0	0	0	0	0	0	0	0	0	0	0	0	0	0	0	0	0	0	0	0	0	0	0	0	0	0	0	0	0	0	0	0	0	0	0	0
OTU_602	0.000116428	0.00010176	0	0	0	0	0	0	0.000203087	0	0	0	0	0.000102155	0	0	0	0	0	0	0	0	0	0	0	0	0	0	0	0	0	0	0	0	0	0	0	0	0	0	0	0	0	0.000503322	0.000102103	0	0	0	0
OTU_609	0	0	0	0	0	0	0	0	0	0	0	0	0	0	0	0.000100735	0	0	0	0.000100492	0	0	0	0	0	0	0	0	0	0	0	0.000115527	0	0	0	0	0	0	0	0	0	0	0	0	0	0	0	0	0
OTU_651	0	0	0	0.000104037	0	0	0	0	0	0	0	0	0	0	0	0	0	0	0	0	0	0	0	0	0	0	0	0	0	0	0	0	0	0	0	0	0	0	0	0	0	0	0	0	0	0	0.000209161	0	0
OTU_657	0	0	0	0	0	0	0	0	0	0	0	0	0	0	0	0	0	0	0	0	0	0	0	0	0	0	0	0	0	0	0	0	0	0	0	0	0	0	0	0	0	0	0	0	0	0	0	0	0
OTU_660	0	0.00010176	0	0	0	0	0	0	0	0	0	0	0	0	0	0	0	0	0	0	0	0	0	0	0	0	0	0	0	0	0	0	0	0	0	0	0	0	0	0	0	0	0	0	0	0	0	0	0
OTU_680	0	0	0	0.000104037	0	0.000102187	0	0	0	0	0	0	0	0	0	0	0	0	0	0	0	0	0	0	0	0	0	0	0	0	0	0	0	0	0	0	0	0	0	0	0	0	0	0	0	0	0	0	0
OTU_403	0.000465712	0	0	0	0	0	0	0	0.000203087	0	0	0	0	0	0	0	0	0	0	0	0	0	0.000203521	0	0	0	0	0	0	0	0	0	0	0	0	0	0	0	0	0	0	0	0	0	0	0	0	0	0
OTU_27	0.00104785	0.00641091	0	0.00135248	0	0.00766401	0	0.000301508	0.00284322	0.00592846	0.000405392	0.00292339	0	0.00704873	0	0	0.000301598	0	0.00291545	0.00522561	0.000200944	0.000413822	0	0.00624105	0.000100381	0.00884866	0	0.000920905	0.000412371	0.018775	0.000711238	0.116682	0	0.00764588	0.0037937	0	0	0	0	0	0	0	0	0.000603986	0	0.000868715	0.00418323	0	0
OTU_92	0.000232856	0.000407042	0	0	0	0.00102187	0.000704793	0.000603015	0.000507717	0.000602894	0	0.00211694	0	0	0	0	0	0	0.00070373	0	0.000401889	0.000206911	0	0.000204625	0.000200763	0	0	0	0.000927835	0.00143634	0	0	0	0	0	0.000303214	0	0	0.0010099	0	0	0	0	0.00221462	0.000102103	0	0	0	0
OTU_177	0.000814996	0.00244225	0	0.00145651	0	0.000510934	0.000100685	0	0.00345248	0.000100482	0.000912131	0.000403226	0	0.000204311	0.000204269	0	0	0	0	0.00341674	0	0.000827643	0.00122113	0.000204625	0.000401526	0.000101709	0	0	0	0	0.00223532	0	0.000100553	0	0.00215318	0.000202143	0	0	0	0	0	0	0	0	0	0.00173743	0.000209161	0	0
OTU_326	0.00174642	0	0	0	0	0	0	0	0	0	0	0	0	0	0	0	0	0	0	0	0	0	0	0	0	0	0	0	0	0	0	0	0	0	0	0.000202143	0	0	0.00010099	0	0	0	0	0	0	0	0.000627484	0	0
OTU_340	0	0	0	0	0	0	0	0	0	0	0	0	0	0	0	0	0	0	0	0	0	0	0	0	0	0	0	0.000920905	0	0	0	0	0	0	0	0	0	0	0	0	0	0	0	0	0	0	0	0	0
OTU_573	0.0435441	0	0	0.00124844	0	0	0.00161095	0.000201005	0.00111698	0.00381833	0	0.0105847	0	0.000306466	0.000102135	0	0.000100533	0	0	0	0.00602833	0	0	0	0.00471793	0	0	0.000818582	0	0	0.0430807	0	0.000502765	0	0	0	0	0	0	0	0	0	0	0.00765049	0.000714723	0.00521229	0	0	0
OTU_560	0	0	0	0	0	0	0	0	0	0	0	0	0	0	0	0	0	0	0	0	0	0	0	0	0	0	0	0.000102323	0	0	0	0	0	0	0	0	0	0	0	0	0	0	0	0	0	0	0	0	0
OTU_64	0.000465712	0.000407042	0.00745667	0.000728256	0.00191359	0.00112405	0	0	0.00101543	0.000200965	0.00182426	0.000100806	0.0013122	0.00132802	0	0.00161177	0	0	0	0.000200985	0	0.000310366	0.00122113	0.000204625	0.00140534	0.000406835	0.000100604	0	0.000412371	0.00133374	0.00132087	0.00103974	0.000402212	0.00160966	0.00174305	0	0	0.000419287	0	0.000302054	0.000404326	0.0100779	0	0	0	0	0	0	0.00181635
OTU_148	0.000349284	0.000203521	0	0.00031211	0	0.000204374	0	0.000100503	0.000101543	0	0.000810783	0	0.000302816	0.00102155	0.000102135	0	0	0	0.000301598	0.000703447	0	0.000206911	0.000814084	0.000204625	0	0.000305126	0	0.000204645	0.000309278	0.000307787	0.000609632	0.000577634	0	0.00120724	0.00041013	0.000202143	0	0	0	0	0	0	0	0.00110731	0	0.000542947	0.000104581	0	0.00464178
OTU_254	0	0	0	0	0	0.000102187	0	0	0	0	0	0	0	0	0	0	0	0	0.000100533	0	0	0	0	0.000102312	0	0.000203417	0	0	0	0.000102596	0.000101605	0	0.000100553	0.000301811	0.000205065	0	0	0	0	0	0.000101082	0.000207792	0	0	0	0	0	0	0
OTU_322	0.000116428	0.000203521	0	0.000208073	0	0.000204374	0	0	0.000203087	0	0	0	0	0	0	0	0	0	0	0	0	0	0	0	0	0	0	0	0	0	0	0	0	0	0	0	0	0	0	0	0	0	0	0	0	0	0	0	0
OTU_589	0.000116428	0	0	0.000104037	0	0	0	0.000100503	0	0.000100482	0	0	0	0	0	0	0	0	0	0	0	0	0.00010176	0	0	0	0	0	0	0	0	0	0	0	0	0	0	0	0	0	0	0	0	0	0	0	0	0	0
OTU_121	0	0.00254401	0.00141072	0	0.000705006	0	0	0	0	0	0.00050674	0	0.000100939	0.000510777	0.000102135	0.00221618	0.000201066	0	0.000603197	0	0	0	0.0038669	0.000204625	0.000200763	0.000305126	0.000100604	0	0	0.00194932	0	0	0.000502765	0.00120724	0.0091254	0	0	0	0	0	0	0	0	0	0	0	0	0	0.00282543
OTU_136	0	0.00508802	0	0.0126925	0	0.00500715	0.000201369	0	0	0.000502412	0	0	0	0.000715088	0	0	0	0	0	0	0	0	0	0	0	0	0	0	0	0	0.000711238	0	0	0	0	0	0	0	0	0	0	0	0	0.000704651	0	0.00738408	0.000104581	0	0
OTU_143	0	0.000305281	0	0.000104037	0	0	0	0	0	0.000200965	0.000202696	0	0	0	0	0	0	0	0	0	0	0	0	0	0	0	0	0.000511614	0	0	0	0	0	0	0	0	0	0	0.0104019	0	0	0	0	0.0014093	0.00061262	0	0	0	0
OTU_164	0	0	0	0.00031211	0	0.00347435	0	0	0	0	0.000709435	0.000201613	0	0	0	0	0	0	0	0	0	0	0	0	0	0	0	0	0	0.000102596	0.0019305	0.000115527	0	0.0027163	0	0	0	0	0	0	0	0	0	0.00110731	0.000102103	0	0	0	0
OTU_204	0.00279427	0	0	0	0	0.000102187	0	0	0	0	0	0	0	0	0	0	0	0	0	0	0	0	0	0	0.000100381	0	0	0	0	0	0	0	0	0	0	0	0	0	0	0	0	0	0	0	0	0	0	0	0
OTU_211	0.000349284	0.000407042	0	0.00603412	0	0.000204374	0	0	0.000507717	0.000502412	0.000202696	0.000100806	0	0	0	0	0	0	0	0.000100492	0	0.000206911	0	0	0	0.000101709	0	0	0.000103093	0	0	0	0	0	0.00256331	0.000101071	0	0	0	0	0	0	0	0.00120797	0	0.00119448	0.000313742	0	0
OTU_265	0.0029107	0.000305281	0	0.00031211	0	0.000817494	0	0	0	0	0.000304044	0.000201613	0	0.000408622	0	0	0	0	0.000100533	0	0	0	0	0	0	0	0	0.000306968	0.000206186	0	0	0	0	0	0	0	0	0	0	0	0	0	0	0.000100664	0	0.000217179	0.000104581	0	0.000706357
OTU_288	0	0.00010176	0	0	0	0.000102187	0	0	0	0	0.00050674	0	0	0	0	0	0	0	0	0	0	0	0.00010176	0	0	0.000203417	0	0	0.000103093	0.000102596	0	0.000231054	0	0.000100604	0	0	0	0	0	0	0.000202163	0.00124675	0	0.000301993	0	0	0	0	0
OTU_317	0	0	0	0	0	0	0	0	0	0	0	0	0	0	0	0	0	0	0	0	0	0	0.00010176	0.000102312	0	0	0	0	0	0	0.000101605	0	0	0	0	0	0	0	0	0	0	0	0	0	0	0	0	0	0
OTU_371	0	0.00010176	0	0.00031211	0	0	0	0	0.000101543	0	0	0.000403226	0.000201877	0	0.000102135	0	0	0	0	0	0	0	0	0	0	0	0	0	0	0	0	0	0	0	0	0	0	0	0	0	0	0	0	0	0	0	0	0	0
OTU_562	0	0	0	0	0	0	0	0	0	0	0	0	0.000100939	0	0	0	0	0	0	0	0	0	0	0	0	0	0	0	0	0	0	0	0	0	0	0	0	0	0	0	0	0	0	0	0	0	0	0	0
OTU_141	0.00104785	0.00010176	0	0.00104037	0	0.00183936	0.000704793	0.000100503	0.00101543	0.0017082	0.000405392	0.000604839	0.00080751	0.00102155	0.000204269	0	0	0	0	0	0.000100472	0.000517277	0.000203521	0.000102312	0	0.0011188	0	0	0.000206186	0.00112855	0.00589311	0	0	0.00462777	0	0.000101071	0.000318269	0	0.000605938	0	0	0	0	0.000905979	0	0.00108589	0	0	0
OTU_159	0.00128071	0.00111937	0.00171302	0.00166459	0.000100715	0.00194155	0	0.000100503	0.00152315	0.00180868	0.000608088	0	0.00100939	0.00265604	0	0.000302206	0.000100533	0.000100402	0.00211119	0.000200985	0.000803778	0.000517277	0.00010176	0.000102312	0.000100381	0.00254272	0	0.000306968	0.000206186	0.00256489	0.000711238	0.000577634	0.00191051	0.0027163	0.00892033	0.000404285	0.0010609	0.000209644	0.000302969	0	0.000505408	0	0	0.00412724	0.00061262	0.00130307	0.000522903	0	0
OTU_555	0	0	0	0	0	0	0	0	0	0	0	0	0	0	0	0	0	0	0	0	0	0	0	0	0	0	0	0	0	0	0	0	0	0	0	0	0	0	0	0	0	0	0	0	0	0	0	0	0
OTU_57	0.0128071	0.00244225	0	0.00499376	0	0.0113427	0.000302054	0.00140704	0.00548335	0.00160772	0.00831053	0.00423387	0.00111033	0.000715088	0.000817077	0	0	0	0.00130693	0.00211034	0.0018085	0.00289675	0.00162817	0.0033763	0.000301144	0.00172905	0	0.00501381	0.0105155	0.000410383	0.00365779	0	0.000100553	0.00291751	0.00235825	0.001415	0	0.000104822	0.000302969	0	0	0	0	0.00543588	0.00091893	0.00347486	0.00167329	0	0
OTU_69	0.00058214	0.00183169	0	0.000728256	0.0020143	0.00030656	0.000100685	0.000201005	0.000609261	0	0.00141887	0.000100806	0.000100939	0.00837675	0	0	0	0	0.000301598	0	0.000100472	0	0.00142465	0.00102312	0.000501907	0	0	0	0.000721649	0.000820765	0.000812843	0.000577634	0	0.00301811	0.00123039	0	0	0	0	0	0	0	0	0	0	0.000325768	0.000522903	0.000100664	0
OTU_169	0.000116428	0.000610563	0	0	0	0.000510934	0	0.000100503	0.000101543	0	0.000405392	0.000100806	0.000201877	0.000715088	0	0	0	0	0.000100533	0.000200985	0	0.000103455	0.00010176	0.000409249	0	0	0	0.000511614	0.000618557	0	0.000101605	0	0	0	0	0	0	0	0	0	0	0	0	0.000100664	0	0.000434358	0	0	0
OTU_243	0.00314356	0	0	0.00062422	0	0	0	0	0.000507717	0.000100482	0.000304044	0	0	0.000102155	0	0	0	0	0	0	0	0	0	0	0	0	0	0.000511614	0	0	0	0	0	0	0	0	0	0	0	0	0	0	0	0.000503322	0	0	0	0	0
OTU_347	0.000465712	0.000407042	0	0.000208073	0	0.000408747	0	0	0.000203087	0	0	0	0	0.000204311	0	0	0	0	0	0	0	0	0.00010176	0	0	0	0	0.000102323	0	0	0	0	0	0.000201207	0	0	0	0	0	0	0	0	0	0	0	0	0	0	0
OTU_427	0	0	0	0	0	0	0	0	0	0	0	0	0	0	0	0	0	0	0	0	0	0	0	0	0	0	0	0	0	0	0	0	0	0	0	0	0	0	0	0	0	0	0	0	0	0	0	0	0
OTU_662	0.000349284	0.000203521	0	0.000416146	0	0	0	0	0.000710804	0	0.000304044	0	0	0.000715088	0	0	0	0	0	0.000100492	0	0	0	0	0	0	0	0.000102323	0	0	0	0	0	0	0	0	0	0	0	0	0	0	0	0.000100664	0	0.000108589	0	0	0
OTU_9	0.0378391	0.00997252	0	0.0182064	0	0.0128755	0.168949	0.00160804	0.00507717	0.0685289	0.00425661	0.0149194	0.085697	0.0179794	0.0718006	0.00221618	0.00361918	0.013755	0.0465467	0.107426	0.124987	0.048624	0.00498626	0.0801105	0.00873319	0.0673312	0.00201207	0.00532078	0.0136082	0.0232892	0.110851	0.0448244	0.000804424	0.00945674	0.00768994	0.00687285	0.00244006	0.0995807	0.0259544	0.00573903	0.0656019	0	0.000100251	0.0118784	0.00061262	0.00521229	0.00658858	0	0.00221998
OTU_412	0	0.00010176	0	0.000208073	0	0	0	0	0.000507717	0	0	0	0	0	0	0	0	0	0	0	0	0	0	0	0	0	0	0.000204645	0	0	0	0	0	0	0	0	0	0	0	0	0	0	0	0	0	0	0	0	0
OTU_586	0.000931424	0	0	0.00062422	0	0.000102187	0.00100685	0	0.000101543	0.000401929	0.000405392	0.000201613	0.00111033	0.000408622	0.00102135	0	0	0.000100402	0.000502664	0.00150739	0.000803778	0.000310366	0	0.000409249	0.000100381	0.0012205	0	0	0.000206186	0.00102596	0.00254013	0	0	0	0.000102533	0.000303214	0	0	0.000302969	0	0.000404326	0	0	0.000100664	0.000204207	0	0	0	0
OTU_28	0.00128071	0.00244225	0	0.000832293	0.00815792	0.000919681	0.000302054	0.00341709	0.00264013	0.00120579	0.000608088	0.00201613	0.00888261	0	0	0.000805883	0.00281492	0.00441767	0.00472504	0.00170837	0.000401889	0.0027933	0.000508802	0.000102312	0.00200763	0.0276648	0.00402414	0.00122787	0.000309278	0.00102596	0.000304816	0.000462107	0.00251383	0.00392354	0.00481903	0.00313321	0.00010609	0	0.00111089	0	0	0	0	0	0	0.00152025	0.000104581	0	0.000807265
OTU_115	0.000349284	0.000203521	0.000302297	0.00187266	0.00302145	0.000817494	0.0013089	0.000100503	0	0	0.00101348	0.000100806	0	0.000612933	0	0	0.00221172	0.00120482	0.000804263	0.000301477	0.000100472	0.000413822	0.00010176	0	0.000100381	0.000610252	0	0	0.000309278	0.00102596	0.000406421	0.00034658	0.000201106	0.00160966	0.00287091	0.00242571	0	0	0.000807918	0	0	0.00166234	0	0.000201329	0.000408413	0.00173743	0	0	0.000201816
OTU_468	0	0	0	0	0	0	0	0	0	0	0	0	0	0	0	0	0	0	0	0	0	0	0	0	0	0	0	0	0	0	0	0	0	0	0	0	0	0	0.000201979	0	0	0	0	0	0	0	0	0.000100664	0
OTU_415	0	0	0	0	0	0	0.000100685	0	0	0	0	0	0	0	0	0	0	0	0	0	0	0	0	0	0	0	0	0	0	0	0	0	0.000100553	0	0	0	0	0	0.000908907	0	0	0	0	0	0	0	0	0	0
OTU_570	0	0	0	0	0	0	0.000201369	0	0	0	0	0	0	0	0	0	0.000100533	0	0	0.000100492	0	0	0	0	0	0	0	0	0	0	0	0	0.000100553	0	0	0	0	0	0	0	0	0	0	0	0	0	0	0	0
OTU_620	0	0	0	0	0	0	0	0	0	0	0	0	0	0	0	0	0	0	0	0	0	0	0.00010176	0	0	0	0	0	0	0	0	0	0.000100553	0	0	0	0	0	0	0	0	0	0	0	0	0	0	0	0
OTU_617	0	0	0	0	0	0	0	0	0	0	0	0	0	0	0	0	0	0	0	0	0	0	0	0	0	0	0	0	0	0	0	0	0	0	0	0	0	0	0	0	0	0	0	0	0	0	0	0	0
OTU_635	0	0	0	0	0	0	0	0	0	0	0	0	0	0	0	0	0	0	0	0	0	0	0	0	0	0	0	0	0	0	0	0	0	0	0	0	0	0	0	0	0	0	0	0	0	0	0	0	0
OTU_460	0	0	0	0	0	0	0	0	0	0	0	0	0	0	0	0	0	0	0	0	0	0	0	0	0	0	0	0	0	0	0	0	0	0	0	0	0.00010609	0	0.0019188	0	0	0.000103896	0	0	0.000102103	0	0.000418323	0	0
OTU_596	0	0	0	0	0	0	0	0	0	0	0	0	0	0	0	0	0	0	0	0	0	0	0	0	0	0	0	0	0	0	0	0	0	0	0	0	0	0	0	0.000604108	0	0	0	0	0	0	0	0	0
OTU_191	0	0	0	0	0	0	0	0	0	0	0	0	0	0	0	0	0	0	0	0	0	0	0	0	0	0	0	0	0	0	0	0	0	0	0	0	0	0	0	0.000100685	0	0.000207792	0	0.000100664	0	0	0	0.000100664	0
OTU_22	0	0	0	0.14097	0	0.0436338	0.00503423	0.0532663	0	0.000200965	0.0660788	0.00141129	0.000201877	0	0.01818	0	0.00382025	0	0	0	0	0.0807987	0.00010176	0	0.000100381	0	0	0.0946485	0.0434021	0	0	0	0	0	0	0	0	0	0	0	0	0	0	0	0	0	0	0	0.00433905
OTU_55	0	0	0	0	0	0	0	0	0	0	0	0	0	0	0	0	0	0	0	0.00813989	0	0	0	0.0958666	0	0.000203417	0	0	0	0	0	0	0	0	0.0734133	0	0	0	0.0318118	0	0	0	0	0	0	0.000108589	0	0.000100664	0.00100908
OTU_75	0	0	0	0	0	0	0	0	0.109159	0	0	0	0	0	0	0.000100735	0	0	0	0	0	0	0	0	0	0	0	0	0	0	0	0	0	0	0	0.0259753	0	0	0.00848313	0	0	0	0	0	0	0	0	0	0
OTU_337	0	0	0	0	0	0	0	0	0	0	0	0	0	0	0	0	0	0	0	0	0	0	0	0	0	0	0	0	0	0	0	0	0	0	0	0	0	0	0	0	0	0	0	0	0	0	0	0	0
OTU_452	0	0	0	0	0	0	0	0	0	0	0	0	0	0	0	0	0	0	0	0	0	0	0	0	0	0	0	0	0	0	0	0	0	0	0	0	0	0	0.000807918	0	0	0	0	0	0	0	0	0	0
OTU_661	0	0.00010176	0	0	0	0	0	0.000100503	0	0	0.000101348	0.0339718	0	0	0	0	0	0	0	0	0	0	0	0	0	0	0.00855131	0	0	0	0	0	0	0	0	0	0	0.00136268	0	0	0	0	0	0	0	0	0	0	0
OTU_496	0	0	0	0	0	0	0	0	0	0	0	0	0	0	0	0	0	0	0	0	0	0	0	0	0	0	0	0	0	0	0	0	0	0	0.00102533	0.000101071	0	0	0	0	0	0.000103896	0	0	0	0	0	0	0
OTU_506	0	0	0	0	0	0	0	0	0	0	0	0	0	0	0	0	0	0	0	0	0	0	0	0	0	0	0	0	0	0	0	0	0	0	0	0	0	0	0.00010099	0	0.000101082	0.000415584	0	0	0	0	0.000313742	0	0
OTU_629	0	0	0	0	0	0	0	0	0	0	0	0	0	0	0	0	0	0	0	0	0.000100472	0	0	0	0	0	0	0	0	0	0	0	0	0	0	0	0	0	0	0	0.000101082	0.000831169	0	0	0.000102103	0	0.000104581	0.000100664	0
OTU_12	0	0	0	0	0	0.000102187	0	0	0.0129976	0	0	0	0	0	0	0	0	0.000100402	0	0.0443172	0	0	0	0.000102312	0	0	0.239839	0	0.0230928	0	0	0	0.23097	0	0	0.00181928	0.00180352	0.0118449	0.000504948	0.318365	0.000101082	0	0.000100251	0.00573787	0.000408413	0.00184602	0	0	0
OTU_153	0	0	0	0	0	0	0	0	0	0	0	0	0	0.00439269	0.000102135	0	0	0.000100402	0	0	0.000100472	0	0	0	0	0	0	0	0	0	0	0	0	0	0	0	0	0.000209644	0.0110079	0.000805477	0	0.000207792	0.000300752	0	0.00510517	0	0.00240535	0.0150997	0.0399596
OTU_203	0	0	0	0	0	0	0.000100685	0	0	0	0	0	0	0	0	0	0	0	0	0	0	0	0	0	0	0	0	0	0	0	0	0	0.00110608	0	0	0	0	0	0	0	0	0	0	0	0	0	0	0	0
OTU_230	0	0	0	0	0	0	0	0	0	0	0	0.0100806	0	0	0	0.000100735	0	0	0	0	0	0	0.145416	0	0	0	0.000201207	0	0.00412371	0	0	0	0	0	0	0.00373964	0.00286442	0.0280922	0.00111089	0	0	0	0	0	0	0	0	0	0
OTU_440	0	0	0	0	0	0	0	0	0	0	0	0	0	0	0	0	0	0	0	0	0	0	0	0	0	0	0	0	0	0	0	0	0	0	0	0	0	0	0	0	0.000101082	0	0	0	0	0	0	0	0
OTU_16	0.000116428	0	0	0	0.000503575	0	0.00422876	0.000100503	0.000101543	0.000502412	0.000101348	0.000302419	0	0.162734	0.000408538	0.000503677	0.0126671	0.000803213	0.0058309	0.000200985	0.0534512	0.00465549	0.000508802	0.000306937	0	0	0.000100604	0.000102323	0	0.00379604	0.000711238	0.00034658	0	0	0.00522916	0.000808571	0.000636537	0	0.0357504	0.000201369	0.0118265	0.169558	0.0108271	0.0353332	0.119563	0.00293191	0.14474	0.422186	0.0654894
OTU_158	0	0	0	0	0.00060429	0	0.000906162	0	0.000101543	0.00130627	0	0.000302419	0	0.00561855	0	0.000201471	0.0162863	0.000702811	0.000502664	0	0.0151713	0.00237947	0.000305281	0	0.000100381	0	0	0	0.000206186	0	0	0.000231054	0	0	0.00246078	0.000101071	0	0	0.0435266	0	0.00313353	0.0376104	0	0.00805315	0.107719	0.00119448	0.0949592	0.243708	0.0037336
OTU_15	0.00430784	0.017401	0.164148	0	0.153389	0	0.00151027	0.0239196	0	0.00140675	0	0.00342742	0	0.00755951	0.134307	0.000100735	0.0546899	0.00893574	0	0.059391	0.0369738	0.00144838	0.00498626	0	0.042361	0	0.0535211	0.00276271	0.00587629	0	0	0	0	0.0253521	0	0.00656964	0	0	0.00151485	0.603403	0	0	0	0	0	0	0	0	0.0981837
OTU_514	0.000698568	0.0194362	0.173015	0	0.012388	0	0.0429923	0.059397	0	0.000803859	0	0.0078629	0.000100939	0.016447	0.0663875	0	0.0569016	0.0625502	0	0.0578836	0.0741485	0.00413822	0.00691971	0	0.009737	0	0.0327968	0.0250691	0.00319588	0	0	0	0	0.112173	0	0.000707499	0	0	0	0.000201369	0	0	0	0	0	0	0	0	0.119475
OTU_595	0	0.000203521	0.000201532	0	0.00020143	0	0.00120822	0.000100503	0	0	0	0.000100806	0	0.000919399	0.000408538	0	0.000100533	0.000702811	0	0.000200985	0.000200944	0	0.00010176	0	0	0	0.000100604	0.000306968	0.000103093	0	0	0	0	0	0	0	0	0	0	0	0	0	0	0	0	0	0	0	0.000908174
OTU_259	0	0	0	0	0	0	0	0	0	0	0	0	0	0	0	0	0	0	0	0	0	0	0	0	0	0	0	0	0	0	0	0	0	0	0	0	0	0.017086	0	0	0	0	0	0	0	0	0	0	0
OTU_295	0	0	0	0	0	0	0	0	0	0	0.0105402	0.000504032	0	0	0	0	0	0	0	0	0	0	0	0	0	0	0	0	0	0	0	0	0	0	0	0	0.00137916	0.00146751	0	0	0	0	0	0	0	0	0.00292826	0	0
OTU_338	0	0	0	0	0	0	0	0	0	0	0.0050674	0.000403226	0	0	0	0	0	0	0	0	0	0	0	0	0	0	0	0	0	0	0	0	0	0	0	0	0	0	0	0	0	0	0	0	0	0	0.000418323	0	0
OTU_267	0	0.000814084	0	0.00062422	0	0.000613121	0	0.00040201	0	0.000301447	0	0	0.00121126	0.000306466	0.000714942	0.0014103	0.000301598	0	0	0.000904432	0	0	0	0	0	0	0	0	0.000103093	0.000205191	0	0.00138632	0.00130719	0	0	0.000303214	0	0	0.00010099	0	0	0	0	0.000201329	0	0.000434358	0.000104581	0	0
OTU_91	0	0	0	0	0	0	0	0	0	0	0	0	0	0	0	0	0	0	0	0	0	0	0	0	0	0	0	0	0	0	0	0	0	0	0.0946375	0	0	0	0	0	0	0	0	0	0	0	0	0	0
OTU_188	0	0	0	0	0	0	0	0	0.0023355	0	0	0	0	0	0	0	0.00814316	0	0	0	0	0	0.00010176	0	0	0	0	0	0	0	0	0	0	0	0	0	0	0	0	0	0	0	0	0	0	0	0	0	0
OTU_285	0	0	0	0	0	0	0	0	0	0	0	0	0	0.000102155	0	0	0	0	0	0	0	0	0	0	0	0	0.00865191	0	0	0	0	0	0	0	0	0	0	0.00115304	0	0	0	0	0	0	0	0	0	0	0.00716448
OTU_6	0.00162999	0.0826295	0.0543128	0.00416146	0.0111794	0.00531371	0.0072493	0	0.000203087	0	0.00668896	0.000504032	0.0643989	0.0129737	0.00153202	0.00120882	0.000201066	0.00060241	0.041319	0.0487388	0.00793731	0.00372439	0	0	0.0119454	0.0580757	0	0.0752072	0.00484536	0.105571	0	0	0.00472599	0.0717304	0	0	0	0	0	0.00161095	0.0203174	0	0	0.00251661	0.00091893	0	0.000627484	0.000402658	0.00938446
OTU_51	0.0301548	0	0	0.00031211	0	0	0	0	0	0.0261254	0	0	0	0.00153233	0	0.072328	0.0712778	0.000200803	0	0	0.000200944	0	0.0997252	0	0	0	0	0.000306968	0	0.00266749	0.037086	0.0138632	0.000100553	0	0	0.0263796	0.0155952	0	0.00626136	0	0	0	0	0.0467083	0.00214417	0.0130307	0	0	0
OTU_530	0	0	0	0	0	0	0	0	0	0	0	0	0	0	0	0	0	0	0	0	0	0	0	0	0	0	0	0	0	0	0	0	0	0	0	0	0	0	0	0	0	0	0	0	0.000102103	0	0	0.000301993	0
OTU_23	0.000116428	0.0155693	0.00463523	0	0	0	0	0	0	0	0	0	0.00323004	0	0.000306404	0.0226655	0	0.375703	0	0	0	0	0	0	0.0244931	0	0	0	0.00350515	0.000820765	0.00172729	0.00727819	0.032177	0	0	0	0	0.000628931	0	0.000201369	0	0	0	0	0	0	0	0	0.00645812
OTU_244	0	0	0	0	0.000302145	0	0.000302054	0	0	0	0	0	0.000100939	0	0	0	0.00271439	0.000502008	0.000201066	0	0	0.000103455	0	0	0	0	0	0	0	0	0	0	0.000201106	0	0	0	0	0	0.00434256	0	0	0.000103896	0	0	0.000204207	0.000325768	0.000627484	0	0.00151362
OTU_139	0.0390034	0	0	0	0	0	0	0	0	0	0	0	0	0	0	0	0	0	0	0	0	0	0	0	0	0	0	0.000102323	0	0	0	0	0	0	0	0	0	0	0	0	0	0	0	0	0	0	0	0	0
OTU_196	0	0	0	0	0	0	0	0	0	0	0	0.00141129	0	0	0	0	0	0	0	0	0	0	0	0	0	0	0	0	0	0	0	0	0	0	0	0	0	0	0	0	0	0	0	0	0	0.00108589	0	0	0
OTU_450	0.000349284	0	0	0	0	0	0	0	0.000812348	0	0	0	0	0	0	0	0	0	0	0	0	0	0	0	0	0	0	0	0	0	0	0	0	0	0	0	0	0	0	0	0	0	0	0	0	0	0	0	0
OTU_464	0	0	0	0	0	0	0	0	0	0	0	0	0	0	0	0	0	0	0	0	0	0	0	0	0	0	0	0	0	0	0	0	0	0	0	0	0	0	0	0	0	0	0	0	0	0	0	0	0
OTU_559	0	0	0	0	0	0	0	0	0	0	0	0	0	0	0	0	0	0	0	0	0	0	0	0	0	0	0	0	0	0	0	0	0	0	0	0	0	0	0	0	0	0	0	0	0	0	0	0	0
OTU_313	0	0	0	0	0	0	0	0.00281407	0	0	0	0	0	0	0.00541313	0	0	0	0	0	0	0	0	0	0	0	0	0	0	0	0	0	0	0	0	0	0	0	0	0	0	0	0	0	0	0	0	0	0
OTU_515	0	0	0	0	0	0	0	0	0	0	0	0	0	0.000306466	0	0	0	0	0	0	0	0	0	0	0	0	0.000100604	0	0	0	0	0	0	0	0	0	0	0	0	0	0	0	0	0	0	0	0	0	0
OTU_632	0	0	0	0	0	0	0	0	0	0	0	0	0	0	0	0	0	0	0	0	0	0	0	0	0	0	0	0	0	0	0	0	0	0	0	0	0	0	0	0	0	0	0	0	0	0	0	0	0
OTU_53	0.00849924	0.0354126	0	0.0111319	0	0	0	0	0	0	0	0.00725806	0	0.00163449	0	0	0	0	0	0.0119586	0	0.00993172	0.0250331	0	0.000100381	0	0	0.0261946	0	0	0	0	0	0	0	0.00525571	0.00233397	0	0.00111089	0	0	0	0	0	0	0.0148768	0	0	0
OTU_85	0	0.00213697	0	0.000104037	0	0.0054159	0	0.00170854	0	0	0	0.000806452	0	0.00541424	0	0	0	0	0	0	0	0	0.00152641	0	0	0	0	0	0.000309278	0	0.000711238	0	0	0	0	0	0	0	0	0	0	0	0	0.000301993	0	0	0.000522903	0	0.000403633
OTU_229	0	0.00590211	0	0	0	0.000102187	0	0	0	0	0	0	0	0	0	0	0	0	0	0	0	0	0	0	0	0	0	0	0	0	0	0	0	0	0	0	0	0	0	0	0	0	0	0	0	0	0	0	0
OTU_241	0	0	0	0	0	0.000204374	0	0	0	0	0.00192561	0.000100806	0	0.000102155	0	0	0	0	0	0	0	0	0	0	0	0	0	0	0	0	0.000101605	0	0	0	0	0	0	0	0	0.000805477	0	0	0	0.000402658	0	0	0	0	0
OTU_255	0.0176971	0	0	0	0	0	0	0	0	0	0	0	0	0	0	0	0	0	0	0	0	0	0	0	0	0	0	0.000102323	0	0	0	0	0	0	0	0	0	0	0	0	0	0	0	0	0	0	0	0	0
OTU_62	0.00279427	0.00427394	0	0.00499376	0	0.00224811	0.000100685	0.000100503	0.00365556	0.00120579	0.00172291	0.00141129	0.000201877	0.00715088	0.000204269	0	0	0	0.000100533	0.00522561	0.00090425	0.00103455	0.00712323	0	0.000401526	0.00193247	0	0.00501381	0.00216495	0.000410383	0.00121926	0.00103974	0	0.00221328	0	0.000505357	0	0	0	0	0	0	0	0.00493255	0.00030631	0.000868715	0.000627484	0	0
OTU_70	0	0	0	0	0	0	0	0	0	0	0	0	0	0	0	0	0	0	0.000904795	0	0	0	0	0	0	0	0	0	0	0	0	0	0	0	0	0	0	0	0	0	0.00677247	0.122078	0	0	0	0	0	0	0
OTU_107	0.00174642	0	0	0.00343321	0	0.00122624	0	0.000301508	0.000101543	0	0.00152022	0.00131048	0.00111033	0.000919399	0	0	0	0	0	0.000100492	0	0.000103455	0.00315457	0	0.000100381	0.0011188	0	0.000818582	0	0	0.00152408	0.000115527	0	0	0	0	0	0	0	0	0	0	0	0.000201329	0.000102103	0	0.000104581	0	0
OTU_144	0	0.00244225	0	0	0	0	0	0	0.00132006	0.000904341	0.00243235	0.000201613	0	0	0	0	0	0	0	0	0	0.00103455	0	0	0	0	0	0.00163716	0	0	0	0	0	0.000804829	0	0.000404285	0	0	0.00010099	0	0	0	0	0.0113751	0.00245048	0.000977305	0	0	0
OTU_221	0	0.000915844	0	0.0019767	0	0.000102187	0	0	0.000609261	0.000602894	0.00496605	0.00120968	0	0	0.000102135	0	0	0	0	0	0	0.000206911	0	0	0	0.000305126	0	0	0.000927835	0.000307787	0	0	0	0.000201207	0	0	0	0.000104822	0	0	0	0	0	0.000905979	0.00030631	0.000542947	0	0	0
OTU_273	0	0.00010176	0	0.00145651	0	0.000102187	0.000302054	0	0.000203087	0	0.00050674	0	0	0.000102155	0	0	0	0	0	0.000502462	0.000502361	0.000206911	0.000610563	0	0	0	0	0	0.00113402	0.000307787	0.000101605	0	0	0	0	0	0	0.000524109	0	0.000302054	0	0	0	0.000301993	0.000102103	0.000977305	0.000104581	0	0
OTU_439	0.000465712	0	0	0.00104037	0	0.000408747	0	0	0	0	0	0	0	0	0	0	0	0	0	0	0	0	0	0	0	0	0	0.000511614	0	0	0	0	0	0	0	0	0	0	0	0	0	0	0	0	0	0	0	0	0
OTU_608	0.000349284	0.000305281	0	0.000208073	0	0	0	0	0	0	0	0	0	0	0	0	0	0	0	0	0	0	0	0	0	0	0	0	0	0	0	0	0	0	0	0	0	0	0	0	0	0	0	0	0	0	0	0	0
OTU_20	0.000465712	0.00345986	0	0.00905119	0	0.00357654	0.000805477	0.000100503	0.0016247	0.000904341	0.0130739	0.00100806	0.00343192	0.00398406	0.00112348	0.0122897	0	0.000502008	0.00120639	0.00813989	0.00301417	0.000931099	0.0269665	0	0.00572174	0	0.000301811	0.00552543	0.00690722	0.00359085	0.00396261	0.00693161	0.000100553	0.0384306	0.0050241	0.000101071	0	0.00943396	0	0	0	0	0	0.00795249	0.000408413	0.00260615	0.00282368	0	0
OTU_79	0.00197928	0.00325633	0.00493753	0.00915522	0.00674791	0.00275904	0.000503423	0.000201005	0.00101543	0.000502412	0.00314179	0.00241935	0.0075704	0.00214527	0.000306404	0.0134985	0.000201066	0	0.000301598	0.000602954	0.00291369	0.00113801	0.00366338	0.000613874	0.009737	0.00183076	0	0.0035813	0.000721649	0.0150816	0.0112782	0.00566081	0.00311714	0.0119718	0.00225572	0.000606428	0	0.0166667	0.000201979	0.00362465	0	0	0	0.00513388	0.00030631	0.000760126	0.00125497	0	0
OTU_176	0	0.000610563	0	0.00280899	0	0	0	0	0.000203087	0	0.000101348	0	0	0.000306466	0	0	0	0	0	0.000200985	0	0.000103455	0	0	0	0.00274614	0	0	0	0	0	0	0	0.00191147	0	0	0	0	0	0	0	0	0	0.000301993	0	0	0	0	0
OTU_393	0	0	0	0	0	0	0	0	0	0	0	0	0	0	0	0	0	0	0	0	0	0	0	0	0	0	0	0	0	0	0	0	0	0	0	0	0	0	0	0	0	0	0	0.000301993	0	0	0	0	0
OTU_486	0	0	0	0.000208073	0	0	0	0	0	0	0.000101348	0	0	0	0	0	0	0	0	0	0	0	0	0	0	0.000305126	0	0	0.000103093	0	0	0	0	0	0	0	0	0	0	0.000100685	0	0	0	0	0	0	0	0	0
OTU_641	0	0	0	0.000104037	0	0	0	0	0	0	0	0	0	0	0	0	0	0	0	0	0	0	0	0	0	0	0	0	0	0	0	0	0	0	0	0	0	0	0	0	0	0	0	0	0	0	0	0	0
OTU_517	0	0	0	0	0	0	0	0	0	0	0	0.000100806	0	0	0	0	0	0	0	0	0	0	0.00010176	0	0	0	0	0	0	0	0	0	0	0	0	0	0	0	0	0	0	0	0	0	0	0	0	0	0
OTU_101	0	0	0	0	0	0	0	0	0	0	0	0	0	0	0	0	0	0	0	0	0	0	0.0183169	0	0	0	0	0	0	0	0	0	0	0	0	0	0	0	0	0	0	0	0	0	0	0	0	0	0
OTU_106	0.00058214	0.010176	0	0.00343321	0	0.014204	0.00151027	0.000603015	0.00243704	0.00361736	0.0154049	0.00100806	0.000201877	0.00153233	0	0	0	0	0	0	0.00110519	0	0.00783556	0	0.00190725	0	0	0.000306968	0.014433	0	0.00690916	0	0.000301659	0	0	0	0	0	0	0	0	0	0	0.0180189	0.00142945	0.000325768	0.00439239	0	0
OTU_421	0	0	0	0	0	0	0	0	0	0	0	0	0	0	0	0	0	0	0	0	0	0	0	0	0	0	0	0	0	0	0	0	0	0	0	0.00202143	0	0	0.000504948	0	0	0	0	0	0	0.000325768	0	0	0
OTU_512	0	0	0	0.000104037	0	0	0	0	0	0.000602894	0	0	0	0	0	0	0	0	0	0	0	0	0	0	0	0	0	0	0	0	0.000406421	0	0	0	0	0	0	0	0	0	0	0	0	0	0	0	0	0	0
OTU_50	0.00104785	0	0	0	0	0	0	0	0	0.0715434	0	0	0	0	0	0	0	0	0	0	0	0	0	0	0	0.000203417	0	0.0422593	0	0	0	0	0	0	0	0.000101071	0.0764906	0	0	0	0	0	0	0	0	0	0	0	0
OTU_123	0	0	0	0	0	0	0	0	0	0	0	0	0	0	0	0	0	0	0	0	0	0	0	0	0	0	0	0	0.0153608	0	0	0	0	0	0	0	0	0	0	0	0	0	0	0	0	0	0	0	0
OTU_155	0.000349284	0	0	0	0	0	0	0	0	0	0	0	0	0	0	0	0	0	0	0	0	0	0	0.000102312	0	0	0	0	0	0	0	0	0	0	0	0	0	0	0	0	0	0	0	0	0	0.0284504	0	0	0
OTU_163	0	0	0	0	0	0	0	0	0	0	0	0	0	0	0	0	0	0	0	0	0	0	0.00172993	0	0.000200763	0	0	0	0	0	0	0	0	0	0	0	0	0	0	0	0	0	0	0	0	0	0.0361849	0	0
OTU_195	0	0	0	0	0	0	0	0	0	0	0	0	0	0	0	0	0	0	0	0	0	0	0	0	0	0	0	0	0	0	0	0	0	0	0	0	0	0	0	0	0	0	0	0	0	0	0	0	0
OTU_209	0	0.00284929	0	0	0	0	0	0	0	0	0	0	0	0	0	0	0	0	0	0.00160788	0	0	0	0	0	0	0	0	0	0	0	0	0	0	0	0	0	0	0	0	0	0	0	0.000603986	0	0	0.00366032	0	0
OTU_431	0.00139714	0	0	0	0	0	0	0	0	0	0	0	0	0	0	0	0	0	0	0	0	0	0	0	0	0	0	0	0	0	0	0	0	0	0	0	0	0	0	0	0	0	0	0	0	0	0	0	0
OTU_1	0.00058214	0.0874122	0	0.00801082	0	0	0	0.116382	0.00792039	0.0351688	0.0564508	0.0530242	0.00323004	0.022985	0.0301297	0.000100735	0.023022	0.000100402	0	0.00211034	0.000100472	0.0200703	0.00193345	0.0359116	0	0.000203417	0.032495	0.0163716	0.0202062	0	0	0	0	0	0	0.0176875	0.0389349	0.0227463	0.00565542	0	0.0149601	0	0.000100251	0.0124824	0.011844	0.0210663	0.0059611	0	0
OTU_32	0.000349284	0.000203521	0	0.0156055	0	0	0	0.000201005	0.00365556	0	0	0.000100806	0	0.000102155	0.0261465	0	0	0	0	0	0	0.000310366	0	0.000409249	0	0	0.000100604	0.0169856	0	0	0	0	0	0	0	0	0.000530448	0.000314465	0	0	0.000303245	0	0	0	0.000408413	0.0382235	0	0	0
OTU_33	0.00186285	0	0	0.0054099	0	0	0	0.00773869	0.0363526	0	0	0	0	0.00357544	0	0.0702126	0	0	0	0.0181891	0	0	0	0.000613874	0	0	0	0.0200553	0	0	0	0	0	0	0	0.03396	0.0050923	0	0.0104019	0	0	0	0	0	0	0.110761	0	0	0
OTU_44	0.000232856	0	0	0	0	0	0	0	0	0	0	0	0	0	0.0532121	0.000100735	0	0	0	0	0	0.225326	0	0.000409249	0	0.000203417	0	0.00194413	0	0	0	0	0	0	0	0.000808571	0.0138977	0	0.000504948	0	0	0	0.000100251	0	0	0.061896	0	0	0
OTU_118	0.000116428	0	0	0	0	0	0	0	0.0393989	0	0	0	0	0	0.000102135	0	0	0	0	0	0	0	0	0	0	0	0	0	0	0	0	0	0	0	0	0	0.00424358	0	0	0	0	0	0	0	0	0	0	0	0
OTU_179	0	0	0	0	0	0	0	0	0.00274167	0	0	0	0	0	0	0	0	0	0	0	0	0	0	0	0	0	0	0	0	0	0	0	0	0	0	0	0	0	0	0	0	0	0	0	0	0	0	0	0
OTU_185	0.000465712	0	0	0	0	0	0	0	0	0	0	0	0	0	0	0	0	0	0	0	0	0	0	0	0	0	0	0	0	0	0	0	0	0	0	0	0	0	0	0	0	0	0	0	0	0	0	0	0
OTU_189	0	0	0	0	0	0	0	0	0	0	0	0	0	0	0	0	0.000201066	0	0.000201066	0	0	0	0	0	0	0	0	0	0	0	0	0	0	0	0	0	0	0	0	0	0.00940059	0.030961	0	0	0	0	0	0	0
OTU_192	0	0	0	0	0	0	0	0	0.00294476	0	0	0.0134073	0	0	0	0	0	0	0	0	0	0	0	0	0	0	0	0	0	0	0	0	0	0	0	0	0.00010609	0	0	0	0	0	0	0	0	0	0	0	0
OTU_216	0.000349284	0.010176	0	0	0	0	0	0	0	0	0	0	0	0	0	0	0	0	0	0	0	0.000413822	0	0	0	0.000101709	0	0	0	0	0	0	0	0	0	0.000606428	0.00010609	0	0.000201979	0	0	0	0	0	0	0	0	0	0
OTU_281	0.00116428	0	0	0	0	0	0	0	0	0	0	0	0	0	0	0	0	0	0	0	0	0	0	0	0	0	0	0	0	0	0	0	0	0	0	0	0	0	0	0	0	0	0	0	0	0	0	0	0
OTU_314	0	0	0	0	0	0	0	0	0	0	0	0	0	0	0	0	0	0	0	0	0	0	0	0	0	0	0	0	0	0	0	0	0	0	0	0	0	0	0	0	0	0	0	0	0	0	0.00418323	0	0
OTU_325	0	0	0	0	0	0	0	0	0	0	0	0	0	0	0	0	0	0	0.000100533	0	0	0	0.000610563	0	0	0	0	0	0	0	0	0	0	0	0	0	0	0	0	0	0	0	0	0	0	0	0	0	0
OTU_334	0	0	0	0	0	0	0	0	0	0	0	0	0	0	0	0	0	0	0	0	0	0	0	0.000102312	0	0	0	0	0	0	0	0	0	0	0	0.00545785	0	0	0.00161584	0	0	0	0	0	0	0.00228038	0	0	0
OTU_336	0.00197928	0	0	0	0	0	0	0	0	0	0	0	0	0	0	0	0	0	0	0	0	0	0	0	0	0	0	0.000204645	0	0	0	0	0	0	0	0	0	0	0	0	0	0	0	0	0	0	0	0	0
OTU_400	0	0	0	0	0	0	0	0	0.00030463	0	0	0	0	0	0	0	0	0	0	0	0	0	0	0	0	0	0	0	0	0	0	0	0	0	0	0	0	0	0	0	0	0	0	0	0	0	0	0	0
OTU_402	0.00139714	0	0	0	0	0	0	0	0	0	0	0	0	0	0	0	0	0	0	0	0	0	0	0	0	0	0	0	0	0	0	0	0	0	0	0	0	0	0	0	0	0	0	0	0	0	0	0	0
OTU_410	0.000116428	0	0	0.000104037	0	0	0	0.00130653	0.0030463	0.000301447	0.0156076	0.000604839	0	0	0.00367685	0.000100735	0.000603197	0	0	0	0	0.00144838	0	0.001637	0	0.000305126	0.0130785	0.0099253	0.000103093	0	0	0	0	0	0	0.00111178	0.053363	0.000943396	0.000201979	0	0	0	0	0	0.000102103	0.0158541	0	0	0
OTU_467	0	0	0	0	0	0	0	0	0	0	0	0	0	0	0	0	0	0	0	0	0	0	0	0	0	0	0	0	0	0	0	0	0	0	0	0	0	0	0	0	0	0	0	0	0.00224627	0	0	0.00130864	0
OTU_492	0	0	0	0	0	0	0	0	0	0	0	0	0	0	0	0	0	0	0.000100533	0	0	0	0.000203521	0	0	0	0	0	0	0.000102596	0	0	0	0	0	0	0	0	0	0	0	0	0	0	0	0	0	0	0
OTU_526	0	0	0	0	0	0	0	0.000100503	0.00132006	0	0	0	0	0.000715088	0.00347258	0	0	0	0	0	0	0.00537968	0	0.000306937	0	0	0	0.000920905	0	0	0	0	0	0	0	0.000101071	0.00244006	0	0.00010099	0	0	0	0	0	0	0.00792703	0	0	0
OTU_546	0.00454069	0.150605	0.000100766	0.0268414	0	0	0	0.556281	0.0883428	0.119373	0.152225	0.297883	0.296356	0.0948003	0.285773	0.0031228	0.325525	0.000702811	0	0.1224	0.000301417	0.293089	0.0375496	0.0364232	0	0.00142392	0.365191	0.163819	0.232577	0	0	0	0	0	0	0.365979	0.367812	0.238679	0.111695	0	0.479632	0	0.00200501	0.0738877	0.533286	0.0866544	0.0527086	0	0
OTU_575	0	0	0	0	0	0	0	0	0	0	0	0	0	0	0	0	0	0	0	0	0	0	0	0	0	0	0	0	0	0	0	0	0	0	0	0	0	0	0	0	0.000101082	0.000103896	0	0	0	0	0	0	0
OTU_627	0	0	0	0	0	0	0	0	0	0	0	0.000201613	0	0	0	0	0	0	0	0	0	0	0	0	0	0	0	0	0	0	0	0	0	0	0	0	0.000212179	0	0	0	0	0	0	0	0	0	0	0	0
OTU_638	0.000116428	0	0	0	0	0	0	0	0	0	0	0	0	0	0	0	0	0	0	0	0	0	0.000407042	0	0	0	0	0	0	0	0	0	0	0	0	0	0	0	0	0	0	0	0	0	0	0	0	0	0
OTU_639	0	0	0	0.000728256	0	0	0	0.000502513	0.00142161	0	0.00121618	0	0	0.000204311	0.0114391	0.000100735	0	0	0	0.000200985	0	0.0142768	0	0.000409249	0	0	0.000100604	0.00286504	0	0	0	0	0	0	0	0.001415	0.00456185	0.000209644	0.000403959	0.000100685	0.000101082	0	0	0	0.000102103	0.0247584	0	0	0
OTU_664	0	0	0	0	0	0	0	0	0	0	0	0	0	0	0	0	0	0	0	0	0	0	0	0	0	0	0	0	0	0	0	0	0	0	0	0	0	0	0	0	0	0	0	0	0	0	0	0	0
OTU_677	0.00151356	0.0287982	0	0.00832293	0	0	0	0.119799	0.173335	0.0576768	0.000304044	0.280847	0.1183	0.00296251	0.210602	0.00231691	0.100935	0.000702811	0	0.0513516	0	0.0343472	0.0313422	0.0218948	0.000100381	0.00193247	0.194165	0.126062	0.00226804	0	0	0	0	0	0.000102533	0.289165	0.288139	0.0485325	0.0833165	0	0.185181	0	0.000300752	0.00996577	0.00387993	0.0128136	0.147354	0.000100664	0
OTU_63	0	0.00010176	0.000201532	0	0	0	0	0.00040201	0.00213241	0	0	0	0	0	0	0.0355596	0	0	0	0	0	0	0	0	0.000200763	0	0.000100604	0.00102323	0.00247423	0	0	0	0	0	0	0.000101071	0	0.0344864	0	0.000100685	0	0	0	0	0	0.0114019	0.00752981	0	0.000504541
OTU_132	0	0	0	0	0	0	0	0	0	0	0	0	0	0	0	0	0	0.000301205	0	0	0	0	0	0	0	0	0	0	0	0	0	0	0	0.00372233	0	0	0	0	0.0371642	0	0	0	0	0	0	0	0	0	0
OTU_222	0.0020957	0.0048845	0.0428255	0.00582605	0	0	0	0.00100503	0	0.000803859	0.0165197	0.00524194	0	0.000102155	0	0.00594339	0.000100533	0	0	0	0	0	0.0117025	0	0	0	0.000100604	0.00593472	0.00360825	0	0.00741719	0	0.000502765	0	0	0	0	0.00628931	0	0.000704793	0	0	0	0.00996577	0.00132734	0.00119448	0.00115039	0	0.000302725
OTU_13	0	0.011906	0	0.000832293	0	0.0162477	0	0.00160804	0.00426483	0.0051246	0.0394243	0.00645161	0.000100939	0.000408622	0	0	0	0	0.00241279	0.0140689	0.000100472	0.000103455	0.0202503	0	0.00582212	0	0	0.000102323	0.0239175	0.00184672	0.0103637	0.00658503	0	0.0122736	0	0.00111178	0	0	0.000201979	0	0	0	0	0.0113751	0.00091893	0.000108589	0.0027191	0	0
OTU_46	0	0.000305281	0.00141072	0.0110279	0	0.00337216	0.000503423	0.000100503	0	0	0.00131752	0.000201613	0.000302816	0.015119	0	0	0	0	0	0	0.000100472	0	0.00345986	0	0	0.00335639	0	0.00112555	0.00608247	0.000512978	0.000101605	0.000462107	0	0.000402414	0.00143546	0	0	0	0	0.000201369	0	0	0	0.00110731	0.000102103	0	0.00125497	0	0
OTU_49	0.00139714	0.00193345	0	0.00832293	0	0.00398529	0.000805477	0.00040201	0.000812348	0.000401929	0.00618222	0.00201613	0.000605632	0.00439269	0	0.00110809	0.000100533	0	0.000402131	0.00140689	0.00090425	0.000206911	0.00142465	0	0.000803052	0.00152563	0	0.00204645	0.00608247	0.00102596	0.00335298	0.00323475	0	0.00140845	0	0.000101071	0	0	0	0	0	0	0	0.0276827	0.00275679	0.000760126	0.0027191	0	0.000201816
OTU_86	0	0.00508802	0	0.00187266	0	0.000613121	0.000100685	0.000201005	0.000101543	0	0.00152022	0	0	0.000510777	0	0	0	0	0.000502664	0.00120591	0.000301417	0.000103455	0	0	0.000200763	0.000406835	0	0.000613936	0.00226804	0.000512978	0	0	0	0	0.00266585	0	0	0	0	0	0	0	0	0.00261727	0	0	0.000104581	0	0
OTU_130	0	0.00010176	0	0	0	0	0	0.00120603	0	0	0.00243235	0.000806452	0	0	0.000204269	0	0	0	0	0.00110542	0	0	0	0	0	0	0	0.000204645	0	0	0	0	0	0	0	0	0	0	0	0	0	0	0	0.000100664	0.000102103	0.000542947	0.000104581	0	0
OTU_138	0	0	0	0.00353725	0	0.000102187	0	0	0	0	0	0	0	0.000612933	0	0	0	0	0	0	0	0	0.00763203	0.000102312	0	0	0	0	0.000515464	0	0	0	0	0	0	0	0.00010609	0	0	0	0	0	0	0	0	0	0	0	0
OTU_166	0	0.00010176	0.000100766	0.00062422	0	0.000613121	0	0	0.000203087	0	0.00172291	0.000201613	0	0	0	0	0	0	0	0.000502462	0	0.000103455	0.000610563	0	0	0	0	0.000613936	0.000103093	0	0.000101605	0	0	0	0	0	0	0	0	0	0	0	0	0	0	0.000217179	0	0	0
OTU_174	0	0.000203521	0	0.00187266	0	0	0	0	0	0	0	0	0	0	0	0.000302206	0	0	0	0	0	0.000103455	0.000814084	0	0	0	0	0.000409291	0.000206186	0.000102596	0.000101605	0.000115527	0	0	0	0	0	0	0	0	0	0	0	0.00171129	0.000102103	0	0	0	0
OTU_381	0	0	0	0.000520183	0	0	0	0	0	0	0.000304044	0	0	0	0	0	0	0	0	0	0	0.000103455	0	0	0	0	0	0	0	0	0	0	0	0	0	0	0	0	0	0	0	0	0	0	0	0	0	0	0
OTU_394	0	0	0	0.000104037	0	0	0.000100685	0	0	0	0	0	0	0	0	0	0	0	0	0	0	0	0.00111937	0	0	0.000101709	0	0	0	0	0	0	0	0	0	0	0	0	0	0	0	0	0	0	0	0	0.000104581	0	0
OTU_582	0.000116428	0.00010176	0	0	0	0	0	0	0	0	0.000101348	0	0	0.000306466	0.000204269	0	0	0	0	0	0	0	0.00498626	0	0	0	0	0	0.00278351	0	0	0	0	0.000100604	0.000102533	0.000808571	0	0	0.00010099	0	0	0	0	0	0	0	0	0	0
OTU_655	0	0	0	0	0	0	0	0	0	0	0	0	0	0	0	0	0	0	0	0	0	0	0	0	0	0	0	0	0	0	0	0	0	0	0	0	0	0	0	0	0	0	0	0	0	0	0	0	0
OTU_2	0	0.0796784	0	0	0	0	0.179017	0.00100503	0.0124898	0.0262259	0	0.0273185	0.000403755	0.00337113	0.00214483	0.289312	0.00251332	0.180622	0.402734	0.0283389	0.210992	0.0146907	0.0228961	0.00941273	0.658904	0	0	0.000716259	0.125567	0	0	0	0.00512821	0.230584	0.212037	0.00373964	0	0	0.00121188	0	0	0	0.000300752	0.029092	0.00183786	0.0452818	0.0167329	0	0.00776993
OTU_4	0.00104785	0.0155693	0.108726	0.0357886	0.0133951	0.0160433	0.0314136	0.00040201	0.00324939	0.00834003	0.0937468	0.00423387	0.0353286	0.0504648	0	0.0444243	0.000603197	0.0241968	0.0778124	0.039192	0.0174822	0.00393131	0.00407042	0.0623082	0.0283076	0.194162	0.00231388	0.00194413	0.0482474	0.156766	0.131782	0.0512939	0.0142785	0.0243461	0.0852046	0.000505357	0	0.0451782	0.107756	0.0120822	0.0347721	0	0.000300752	0.0696598	0.0157239	0.00673254	0.00543819	0.000100664	0.00191726
OTU_5	0	0.0188257	0	0	0	0	0.0645389	0.000703518	0.0130991	0.014369	0	0	0.0368426	0.183165	0.000408538	0.157449	0.00170906	0.0972892	0	0.0246206	0	0	0.00529154	0.0125844	0	0	0.00231388	0	0.0392784	0	0	0	0.00683761	0.135111	0	0	0	0	0	0	0	0	0	0	0	0	0.0519766	0	0
OTU_7	0.000698568	0.00172993	0.0574365	0.0365169	0.00251788	0.0138974	0.00825614	0.000603015	0.000609261	0.00190916	0.0143914	0.000705645	0.00292722	0.0127694	0.000102135	0.00956986	0.000100533	0.000502008	0.00462451	0.00412019	0.00743494	0.000310366	0.0053933	0.00941273	0.0261996	0.0557364	0.000301811	0.0013302	0.0163918	0.0275982	0.00965251	0.0634242	0.0081448	0.0129779	0.0763868	0.000707499	0	0.0157233	0	0.0170157	0.00101082	0	0	0.030904	0.00336941	0.0135737	0.00491529	0	0.00110999
OTU_24	0.00325998	0.000610563	0.0370818	0.0106117	0.08732	0.0135908	0.000201369	0	0.00396019	0.000301447	0.0282761	0.00241935	0.000201877	0.000612933	0.000306404	0.0269971	0.000804263	0.00190763	0.00271439	0.00452216	0.0604843	0.000413822	0.00111937	0.00378555	0.011845	0	0.000402414	0.000306968	0.0110309	0.00184672	0.0706157	0.00924214	0.000703871	0.0277666	0.018866	0.000101071	0	0.0312369	0.0697839	0	0	0	0.000100251	0.00382525	0.00061262	0.00119448	0.000313742	0	0.00171544
OTU_29	0.00174642	0.00712323	0.0420193	0.0054099	0.0126901	0.00408747	0.00513492	0.000301508	0.00142161	0.00180868	0.0125671	0.003125	0.0186737	0.0436204	0.000306404	0.0104765	0.000100533	0.000301205	0.0067357	0.0103507	0.00301417	0.00134492	0.0043757	0.00460405	0.00913471	0.0115948	0	0.00470685	0.00649485	0.0261619	0.00396261	0.0116682	0.000402212	0.00452716	0.0304522	0.000101071	0.000212179	0.00188679	0.038881	0.00594039	0.000101082	0	0	0.0109724	0.00091893	0.00184602	0.00261452	0	0.000201816
OTU_37	0	0	0	0	0	0	0	0.00170854	0	0	0.000101348	0.00625	0	0	0	0	0	0.0621486	0	0	0.000100472	0	0	0	0	0	0	0	0.00639175	0	0	0	0	0	0	0	0	0	0	0	0	0	0	0.0133884	0.00091893	0	0	0	0
OTU_54	0.00162999	0.00010176	0.00231761	0.00135248	0.000100715	0.00132843	0.000100685	0	0	0.000100482	0.000912131	0	0	0.0165492	0.000204269	0	0	0	0	0.000100492	0.000301417	0	0	0	0	0	0	0	0.000309278	0.000307787	0.000101605	0	0.000100553	0	0	0	0	0	0	0	0	0	0	0	0	0	0.000418323	0	0
OTU_66	0.0629875	0.0033581	0.00463523	0.000208073	0.00151073	0.000102187	0.000100685	0	0.000101543	0	0.000202696	0	0	0.0165492	0	0	0	0	0.000100533	0.000100492	0.000703306	0.00444858	0.00620739	0.00276243	0.00180687	0.00081367	0	0.00122787	0.000721649	0	0.00274334	0	0.0670689	0.000100604	0	0.000101071	0	0.000524109	0.00222177	0.000201369	0	0	0	0	0	0	0	0	0
OTU_68	0	0.0109901	0	0.00218477	0	0.0138974	0.00443012	0	0.00517872	0.000904341	0.0386136	0.000604839	0.0377511	0	0	0.0114838	0	0	0	0	0	0	0.00396866	0	0	0	0	0	0.00443299	0	0.0580167	0	0.000301659	0	0	0.00171821	0	0	0.000302969	0	0	0	0.000100251	0	0	0.000651537	0.00292826	0	0
OTU_87	0	0	0	0.000104037	0	0.00102187	0	0	0	0	0.000202696	0	0	0.000102155	0	0.000805883	0	0	0	0.000200985	0.000100472	0	0	0	0	0	0	0	0	0.00071817	0	0.00150185	0	0.00130785	0	0.000202143	0	0	0	0	0	0	0	0.0108718	0.00122524	0	0.000104581	0	0
OTU_94	0	0	0	0	0	0	0	0	0	0	0	0	0.000302816	0	0	0	0	0	0	0	0	0	0	0	0	0	0	0	0.0558763	0	0	0	0	0	0	0	0	0	0	0	0	0	0	0	0	0	0	0	0
OTU_116	0.00430784	0.00172993	0	0.000104037	0	0.0132843	0.000201369	0.000201005	0.00030463	0	0.000709435	0.000604839	0	0	0	0.000100735	0	0	0	0.000703447	0	0.000206911	0	0	0.00070267	0.0620423	0	0.000409291	0.00185567	0.00492459	0.00345458	0.0271488	0	0	0.00153799	0	0	0	0	0.00221506	0	0	0	0.000301993	0	0.00249756	0.000418323	0	0
OTU_214	0	0	0	0	0	0	0	0	0	0.000100482	0	0	0	0	0	0.000100735	0	0	0	0	0	0	0	0	0	0	0	0	0	0	0	0.00034658	0	0	0	0	0	0	0	0	0	0	0	0.000402658	0	0	0	0	0
OTU_231	0	0.00142465	0.0179363	0.0073866	0	0.000408747	0	0.000201005	0.00274167	0	0.00334448	0.00262097	0.000100939	0.031566	0.000204269	0.00362647	0	0	0.00180959	0.00170837	0.0018085	0.0018622	0.00213697	0.000306937	0.00130496	0.000305126	0	0.000102323	0.00494845	0.00318047	0.000711238	0.00554529	0	0.00160966	0.0171229	0.000101071	0	0.00230608	0.00010099	0	0	0	0	0.014093	0.00061262	0.000108589	0.000941226	0	0
OTU_252	0.000232856	0	0	0	0	0	0	0	0	0	0	0	0	0	0	0	0	0	0	0	0	0	0	0	0	0	0	0	0	0	0	0	0	0	0	0	0.0145343	0	0	0	0	0	0	0	0	0	0	0	0
OTU_257	0	0.000508802	0.0041314	0.0200791	0.000503575	0.00255467	0.000906162	0.000703518	0.000203087	0.000602894	0.00648627	0.000403226	0.00323004	0.0152212	0.000408538	0.0120882	0.000100533	0.000100402	0.000201066	0.00321576	0.00231086	0.000827643	0.000305281	0.00695723	0.000803052	0.00101709	0.000100604	0.00153484	0.00206186	0.00369344	0.00497866	0.00901109	0	0.0300805	0.00112786	0.000404285	0	0.00115304	0.00010099	0.000906162	0	0	0	0.00583853	0.000714723	0.000434358	0.000209161	0.000201329	0.000302725
OTU_284	0	0.00010176	0.000100766	0	0	0.000102187	0	0	0	0	0	0	0	0	0	0.000100735	0	0	0	0.000301477	0	0	0.000305281	0	0	0.000305126	0	0.000102323	0.000103093	0.000205191	0	0.000115527	0	0	0	0	0	0.00146751	0	0	0	0	0	0	0	0	0	0	0
OTU_297	0	0	0	0	0	0	0	0	0	0	0	0	0	0	0	0	0	0	0	0	0	0	0	0	0	0	0	0	0	0	0	0	0	0	0	0	0	0	0	0	0	0	0	0	0	0	0	0	0
OTU_360	0.00162999	0.000712323	0.070133	0.00291303	0.0378689	0.00602902	0.00956504	0.000100503	0.00101543	0.000904341	0.0192561	0.00141129	0	0.0139953	0.000408538	0.0315302	0.000100533	0.0301205	0.087162	0.00613004	0.0519441	0.000206911	0.00213697	0.00491099	0.0286087	0.00172905	0.000402414	0.000613936	0.0121649	0.0934647	0.0230644	0.0735906	0.000201106	0.011167	0.0215318	0.000202143	0	0.000419287	0.049384	0.00181232	0.00444759	0	0	0.0192269	0.00122524	0.000977305	0.00313742	0	0.000706357
OTU_418	0	0	0	0	0	0	0	0	0	0	0	0	0	0	0	0	0	0	0	0	0	0	0	0	0	0	0	0	0	0	0	0	0	0	0	0	0	0	0	0	0	0	0	0	0	0	0	0	0
OTU_571	0	0	0	0	0	0.00030656	0	0	0	0	0	0	0	0.000306466	0	0	0	0	0	0.000100492	0	0	0	0.000102312	0	0.000101709	0	0	0	0.000102596	0.000203211	0	0.000100553	0	0	0	0	0	0.000302969	0	0.000101082	0	0	0	0	0	0	0	0
OTU_646	0	0	0	0	0	0	0	0	0	0	0	0	0	0.00102155	0	0	0	0	0	0	0	0	0	0	0	0	0	0	0	0	0	0	0	0	0	0	0	0	0	0	0	0	0	0	0	0	0	0	0
OTU_656	0	0	0	0	0	0	0	0	0	0	0	0	0.000201877	0	0	0	0	0.000200803	0	0	0	0	0	0	0	0	0	0	0	0	0	0	0	0	0	0	0	0	0	0	0	0	0	0	0	0	0	0	0
OTU_104	0.00197928	0.0163834	0	0.000104037	0.000100715	0	0.000100685	0	0.000101543	0	0.000304044	0	0	0	0	0	0	0.000100402	0	0	0	0	0.00264577	0	0.00501907	0	0	0.00122787	0	0.000923361	0	0	0	0	0	0	0	0	0.0208039	0	0	0	0	0.000201329	0.000102103	0	0	0	0
OTU_385	0	0	0	0	0	0	0	0	0.000710804	0	0	0	0	0.000102155	0	0.000100735	0	0	0	0	0.000100472	0	0.000203521	0	0	0	0.000201207	0	0	0	0	0	0	0	0	0	0.00010609	0	0	0	0.000101082	0.000519481	0.000300752	0.000905979	0.00091893	0	0	0.000201329	0
OTU_242	0	0	0.000705361	0.000104037	0.00040286	0.000102187	0.000201369	0	0	0.000301447	0	0	0	0.000102155	0.000102135	0.000100735	0.000100533	0.000100402	0.000603197	0.000100492	0.000200944	0.000103455	0	0	0.000100381	0	0.000100604	0.000102323	0	0.000205191	0.000101605	0.000115527	0.00120664	0	0.00041013	0	0.000212179	0.000733753	0	0	0	0	0.0216541	0	0.000408413	0	0.000313742	0.0114757	0.0012109
OTU_245	0	0	0.000201532	0	0	0.000102187	0.000100685	0	0	0	0	0	0	0.000102155	0	0	0.000201066	0	0	0	0	0	0	0	0	0	0	0	0	0	0	0	0.000100553	0	0	0.000101071	0.00010609	0.00157233	0.000706928	0	0.000101082	0	0.00110276	0	0.00030631	0.000108589	0.000104581	0.00533521	0.000403633
OTU_277	0.00256142	0.00010176	0	0.000104037	0	0	0.000201369	0	0.00223396	0	0	0	0	0	0	0	0	0	0	0	0	0	0.000203521	0	0	0	0	0	0.000103093	0	0	0	0	0	0	0	0	0	0	0.000201369	0	0	0	0.000603986	0.000204207	0.000108589	0.000104581	0	0
OTU_407	0	0	0	0.000104037	0	0	0	0	0	0	0	0	0	0	0	0	0	0	0	0	0	0	0	0	0	0	0	0	0	0	0	0	0	0	0	0	0	0	0	0	0	0	0	0	0	0	0.000104581	0	0
OTU_669	0	0	0	0	0	0.000102187	0	0	0	0	0	0	0.000100939	0	0	0	0	0	0	0	0	0	0.00010176	0	0	0.000203417	0	0	0	0	0.000101605	0	0	0	0	0	0	0	0	0	0	0	0	0	0	0	0	0	0
OTU_527	0	0.00010176	0	0	0	0	0	0	0	0	0	0	0	0	0	0	0	0	0	0	0	0	0	0	0	0	0	0	0.000103093	0.000102596	0	0	0	0	0.000102533	0	0	0	0	0	0	0	0	0	0	0	0	0	0
OTU_388	0.00151356	0	0	0	0	0	0	0	0.000203087	0	0	0	0	0	0	0	0	0	0	0	0	0	0	0	0	0	0	0	0	0	0	0	0	0	0	0	0	0	0	0	0	0	0	0	0	0.000108589	0	0	0
OTU_184	0.000465712	0.000407042	0	0.00031211	0.00141001	0.000919681	0	0.000100503	0.00111698	0	0	0	0.000100939	0	0.000102135	0	0.000201066	0	0	0	0	0.000413822	0.000915844	0	0	0	0.000201207	0.000306968	0.000103093	0	0.000101605	0	0	0.000804829	0	0.000202143	0.0010609	0	0.00010099	0	0.000404326	0	0	0.000201329	0.000102103	0	0.000104581	0	0
OTU_448	0	0	0	0	0	0	0	0	0	0	0	0	0	0	0	0	0	0	0	0	0	0	0	0	0	0	0	0	0	0	0	0	0	0	0	0	0	0	0	0	0.000101082	0	0	0	0	0	0	0	0
OTU_256	0	0	0	0	0	0	0	0	0	0	0	0	0	0	0	0	0	0	0	0	0	0	0.00010176	0	0	0	0	0	0	0.000102596	0	0	0.000100553	0	0	0	0	0	0.000302969	0	0	0.000519481	0	0	0	0	0	0	0.00837538
OTU_212	0	0	0.000100766	0	0.000100715	0	0.000100685	0	0	0	0	0	0	0.000102155	0	0.000100735	0	0	0.000100533	0	0.000100472	0	0	0	0	0	0	0	0	0	0.000101605	0	0	0	0.000205065	0	0.000212179	0	0.00353464	0	0	0	0	0	0.000510517	0	0.000836645	0.00150997	0.00332997
OTU_373	0	0	0	0	0	0	0	0	0	0	0	0	0	0	0	0	0	0	0	0	0	0	0	0	0	0	0	0	0	0	0	0	0	0	0	0	0	0	0	0	0	0.000103896	0	0.000201329	0	0	0	0.000100664	0.000201816
OTU_26	0.00174642	0.00345986	0	0.00156055	0.000906436	0.0141018	0.000704793	0.000603015	0.000507717	0.000100482	0.00192561	0.000100806	0	0	0.000102135	0	0.000904795	0.000702811	0.00432291	0.000200985	0.00130614	0	0.00407042	0	0.000100381	0.00264443	0.00150905	0	0.00195876	0.00584795	0.00121926	0.000462107	0	0.00261569	0.0276838	0.00151607	0.000954806	0.000209644	0.000504948	0.00271849	0.00404326	0.0156883	0	0.00563721	0.00061262	0.000760126	0.00167329	0	0.154087
OTU_47	0.000465712	0.000610563	0.00251915	0.00093633	0.00835935	0.00122624	0.000805477	0	0.000101543	0	0.000202696	0	0.000100939	0	0	0	0.000502664	0.000301205	0.00130693	0.000100492	0.000602833	0	0.0102778	0	0.00070267	0.000406835	0.00110664	0	0.000103093	0.00153894	0.000304816	0.000808688	0	0.000905433	0.0247103	0	0	0	0	0.00281917	0.0612554	0.0379221	0	0.000301993	0	0	0.00230077	0.0059392	0.0136226
OTU_262	0	0	0	0	0	0	0	0	0	0	0	0	0	0	0	0	0	0	0	0	0	0	0	0	0	0	0	0	0	0.000102596	0	0	0	0	0	0	0	0	0	0	0	0	0	0	0	0	0	0.00573787	0
[truncated: 91 more columns]
