# Supplementary material for: Specific alterations in gut microbiota are associated with prognosis of Budd–Chiari syndrome
Source: Oncotarget. 2017 Dec 14;9(3):3303–20. doi: 10.18632/oncotarget.23234 (PMC5790465; doi:10.18632/oncotarget.23234)
Supplement: Supplementary file 7 [file oncotarget-09-3303-s007.xlsx]

## Sheet: H_LC_BCS.alfa
Sample	Library	Available_reads	Random_chose_reads	OBS(all)	Shannon	simpson	invsimpson	obs	chao1	ice
H_1	MJ1106_18	34381	10000	360	4.38733	0.975538	40.8798	269	315.225	280.783
H_10	MJ1106_19	29400	10000	281	3.70312	0.947325	18.9842	200	254.382	214.255
H_12	MJ1106_19	31279	10000	114	2.85105	0.910593	11.1849	74	84.2273	80.0326
H_13	MJ1106_19	29091	10000	316	4.08565	0.963473	27.377	226	273.059	238.038
H_14	MJ1106_19	28152	10000	134	2.89188	0.89832	9.83478	92	112.25	98.0429
H_15	MJ1106_19	36826	10000	266	3.50257	0.894349	9.46512	197	263.125	212.2
H_16	MJ1112_28,MJ1106_19	25928	10000	171	2.91992	0.902813	10.2894	133	157.5	141.526
H_17	MJ1112_28,MJ1106_19	31346	10000	176	1.71626	0.655564	2.9033	117	181.654	135.245
H_18	MJ1106_19	35256	10000	290	3.35456	0.923158	13.0137	188	212.5	198.762
H_19	MJ1106_19	27212	10000	227	3.40338	0.942641	17.434	162	196.031	172.009
H_2	MJ1112_28,MJ1106_19	37556	10000	238	3.52793	0.941104	16.9792	164	196.346	174.052
H_20	MJ1106_19	27188	10000	208	2.65175	0.824256	5.69009	148	180.029	159.512
H_21	MJ1106_17	33657	10000	152	2.56501	0.863468	7.32427	101	124.059	114.274
H_22	MJ1106_17	26611	10000	226	3.25003	0.918965	12.3404	155	217.227	167.21
H_23	MJ1106_16	30881	10000	157	2.34262	0.841004	6.28945	109	176.846	129.506
H_24	MJ1106_17	35528	10000	136	2.651	0.869281	7.64997	93	157.286	108.133
H_25	MJ1106_17	32601	10000	148	2.5493	0.855617	6.92603	96	144.05	109.897
H_26	MJ1106_17	25077	10000	114	2.241	0.805171	5.13269	78	108.25	85.9574
H_27	MJ1106_17	32353	10000	162	2.45303	0.806235	5.16088	109	118	114.583
H_28	MJ1106_17	36320	10000	190	3.36752	0.945159	18.2345	140	168.9	152.861
H_29	MJ1106_17	30634	10000	203	3.11917	0.916094	11.9181	134	164.154	143.831
H_3	MJ1106_19	26674	10000	218	2.73789	0.848828	6.61498	154	178.025	164.404
H_30	MJ1106_17	29979	10000	283	3.69755	0.949803	19.9217	195	257.5	214.896
H_31	MJ1106_17	34122	10000	198	2.65477	0.818242	5.50181	133	176.2	148.739
H_33	MJ1106_17	34616	10000	161	1.76574	0.559337	2.26931	100	151.2	114.993
H_34	MJ1106_17	26925	10000	169	3.0369	0.912676	11.4516	123	140.286	130.834
H_35	MJ1106_17	36958	10000	99	1.8512	0.765861	4.27097	62	88.8889	74.1579
H_36	MJ1106_17	34435	10000	290	3.49928	0.934276	15.2152	192	253.361	207.667
H_37	MJ1106_18	33510	10000	228	3.32521	0.915413	11.8221	156	192	170.684
H_4	MJ1106_19	30198	10000	183	3.20321	0.930153	14.3169	127	149	133.376
H_5	MJ1106_19	27621	10000	206	3.38624	0.939418	16.5067	154	190.571	164.218
H_6	MJ1106_19	31310	10000	141	2.95521	0.915	11.7646	95	127	99.3564
H_7	MJ1106_19	34998	10000	142	2.37512	0.842096	6.33297	100	196.333	114.803
H_8	MJ1106_19	32526	10000	171	3.00457	0.900771	10.0777	123	169.722	134.167
H_9	MJ1106_19	40064	10000	169	3.1474	0.918142	12.2163	113	123.125	119
LC_1	MJ1106_18	37862	10000	211	2.34468	0.776552	4.47531	140	178.533	152.262
LC_10	MJ1106_18	32575	10000	131	1.99853	0.767949	4.3094	77	144.6	87.4
LC_11	MJ1106_18	35312	10000	86	2.5288	0.870028	7.69397	55	58.0625	57.3973
LC_12	MJ1106_18	38576	10000	213	3.36646	0.943928	17.8342	146	165.184	154.24
LC_13	MJ1106_18	37278	10000	62	1.08588	0.533944	2.14566	42	45.5	43.9895
LC_14	MJ1106_18	38309	10000	121	1.95238	0.723923	3.62218	77	110.062	87.1583
LC_15	MJ1106_18	35088	10000	75	2.11259	0.806752	5.17471	57	65.6429	60.4312
LC_16	MJ1106_18	32278	10000	65	0.770167	0.353303	1.54632	42	62.6429	53.3333
LC_17	MJ1106_18	37232	10000	261	3.97892	0.966847	30.1636	199	254.125	212.793
LC_18	MJ1106_18	32275	10000	196	2.02798	0.686345	3.18822	148	214.125	164.471
LC_19	MJ1106_18	33187	10000	283	3.82047	0.958474	24.081	189	213.735	197.138
LC_2	MJ1106_18	36469	10000	275	3.2874	0.927843	13.8586	179	268.286	199.741
LC_20	MJ1106_18	37925	10000	70	1.7123	0.73167	3.72675	40	64	48.4
LC_3	MJ1106_18	35857	10000	131	3.09723	0.927927	13.8749	95	111.071	99.3548
LC_4	MJ1106_18	28120	10000	36	0.402242	0.177622	1.21599	26	138.5	38.1154
LC_5	MJ1106_18	36386	10000	118	2.77565	0.893337	9.37534	91	139.286	105
LC_6	MJ1106_18	35797	10000	222	3.16127	0.917438	12.1122	153	187	164.912
LC_7	MJ1106_18	33434	10000	137	2.66704	0.876153	8.07448	84	120.1	91.4273
LC_9	MJ1106_18	28384	10000	163	3.45517	0.946052	18.5363	122	138.2	127.236
BCS_1	MJ1106_16	30739	10000	173	3.23329	0.927005	13.6996	115	144.389	123.302
BCS_10	MJ1106_16	38043	10000	166	2.8075	0.888433	8.96319	93	108.75	102.24
BCS_11	MJ1106_16	38852	10000	149	3.06486	0.929316	14.1475	104	144.909	117.427
BCS_12	MJ1106_16	24521	10000	163	2.93684	0.901405	10.1425	118	153.042	129.508
BCS_14	MJ1106_16	29153	10000	145	2.80168	0.877808	8.18386	98	118.25	103.797
BCS_15	MJ1106_16	31698	10000	214	3.39638	0.941757	17.1695	160	205.633	173.272
BCS_16	MJ1106_16	34497	10000	245	3.42038	0.928617	14.0089	172	206.105	183.713
BCS_17	MJ1106_16	30825	10000	195	3.28416	0.93926	16.4636	144	180.026	156.377
BCS_18	MJ1106_16	27857	10000	117	1.97403	0.776968	4.48366	81	141.071	92.2133
BCS_19	MJ1106_17	35466	10000	272	3.64987	0.953547	21.5271	187	219.818	200.022
BCS_2	MJ1106_16	29020	10000	110	2.5241	0.884114	8.62918	75	119.1	83.8919
BCS_20	MJ1106_17	34609	10000	131	1.95819	0.763569	4.22957	76	94.8929	85.3704
BCS_21	MJ1106_17	34326	10000	180	3.05067	0.900669	10.0674	124	142.05	130.12
BCS_22	MJ1106_16	29649	10000	115	2.67917	0.881441	8.43461	87	115.409	97.8527
BCS_23	MJ1106_17	34457	10000	192	2.83649	0.874211	7.94984	138	179.885	151.426
BCS_24	MJ1106_17	38252	10000	196	2.26124	0.795578	4.89183	121	169.05	130.598
BCS_25	MJ1106_17	28947	10000	185	3.14987	0.900857	10.0865	124	156	130.901
BCS_26	MJ1106_17	33327	10000	244	3.17733	0.875686	8.04418	173	223.205	193.657
BCS_27	MJ1106_18	33992	10000	170	2.98745	0.882238	8.49174	115	131.056	120.667
BCS_28	MJ1106_16	36325	10000	307	3.29114	0.879271	8.28299	205	251.023	221.027
BCS_29	MJ1106_16	34060	10000	319	3.65401	0.943803	17.7946	215	269.188	231.923
BCS_3	MJ1106_16	32449	10000	159	2.87395	0.887667	8.9021	111	145.571	117.875
BCS_30	MJ1106_16	30202	10000	231	3.62079	0.950795	20.323	168	208.024	185.47
BCS_31	MJ1106_17	31594	10000	203	2.74305	0.878793	8.25033	130	198.45	145.067
BCS_4	MJ1106_16	29711	10000	206	2.88488	0.888246	8.94822	139	188.441	154.691
BCS_5	MJ1106_16	31582	10000	295	4.04111	0.969821	33.1353	208	266.778	224.663
BCS_6	MJ1106_16	26933	10000	308	3.75774	0.94675	18.7792	231	260.823	244.537
BCS_7	MJ1106_16	35164	10000	210	2.59242	0.826166	5.7526	139	166.225	150
BCS_8	MJ1106_16	32656	10000	141	2.49648	0.846327	6.50731	105	143.533	121.643
BCS_9	MJ1106_16	27861	10000	127	2.41715	0.819144	5.52927	85	126.143	94.2444
St_1	MJ20151118_29	24691	10000	162	2.53554	0.834728	6.05064	118	142.143	129.02
St_2	MJ20151118_29	29952	10000	159	2.50719	0.834054	6.02605	108	125.361	119.167
St_3	MJ20151118_29	24531	10000	157	2.87341	0.894192	9.45111	117	141.143	128.071
St_4	MJ20151118_29	29088	10000	218	2.79962	0.850787	6.70183	143	190.059	158.194
St_5	MJ20151118_29	26063	10000	103	1.45264	0.665032	2.98536	56	87.5	66.3765
St_6	MJ20151118_29	34242	10000	170	1.93289	0.663319	2.97017	106	125.531	113.866
St_7	MJ20151118_29	23665	10000	156	2.89626	0.889696	9.06588	120	159.385	134.338
St_8	MJ20151118_29	24448	10000	185	2.29205	0.809387	5.24622	137	194.781	152.064
St_9	MJ20151118_29	38494	10000	72	1.071	0.545194	2.19874	41	57.3333	48.9608
St_10	MJ20151118_29	24337	10000	183	3.44201	0.950656	20.266	137	159.781	146.689
St_11	MJ20151118_29	28585	10000	45	1.08588	0.621019	2.63865	21	33.25	24.5
St_12	MJ20151118_29	23551	10000	201	2.8698	0.86787	7.56832	159	191	168.7
St_13	MJ20151118_29	23353	10000	114	2.16094	0.807368	5.19124	80	86	83.6154
St_14	MJ20151118_29	30429	10000	149	2.59302	0.890795	9.15708	89	129.042	105.017
St_15	MJ20151118_29	25272	10000	158	3.19156	0.93394	15.1378	117	160.556	127.46
St_16	MJ20151124_32,MJ20151118_30	30650	10000	64	0.963023	0.459622	1.85056	39	64.6	47.1404
St_17	MJ20151118_30	29810	10000	160	1.51081	0.473365	1.89885	115	145.036	125.67
St_18	MJ20151118_30	35769	10000	111	1.16945	0.573546	2.34492	56	89.0625	67.5
St_19	MJ20151118_30	24977	10000	44	0.682039	0.271015	1.37177	30	31.6	31.7143
St_20	MJ20151118_30	22917	10000	114	1.56419	0.64674	2.83078	74	100.45	85.9694
St_21	MJ20151118_30	24295	10000	134	1.65513	0.601542	2.50968	96	113.633	104.519
St_22	MJ20151118_30	26417	10000	208	2.47549	0.825185	5.72034	138	185.115	151.232
St_23	MJ20151118_31	27626	10000	299	3.80531	0.958427	24.0538	212	274.5	229.663
St_24	MJ20151118_31	32265	10000	189	3.03565	0.909357	11.0323	126	163.556	134.789
St_25	MJ20151118_31	35979	10000	128	1.36704	0.564274	2.29502	81	171.25	107.045
St_26	MJ20151118_31	33650	10000	109	1.63166	0.596784	2.48006	73	85.5	79.1165
St_27	MJ20151118_31	26328	10000	134	1.98052	0.658355	2.92702	105	122.286	111.551
St_28	MJ20151118_31	28103	10000	176	2.71077	0.868065	7.57949	134	153.882	142
St_29	MJ20151118_31	21198	10000	85	1.40295	0.64886	2.84786	56	70.7273	65
St_30	MJ20151118_31	33917	10000	182	2.4333	0.778142	4.50738	135	163.125	148.146
St_31	MJ20151118_31	25776	10000	131	1.96332	0.66603	2.99428	92	118.45	99.2347
St_32	MJ20151118_32	22978	10000	137	1.77293	0.686941	3.19429	95	115.571	102.959
St_33	MJ20151118_32	21937	10000	199	3.58485	0.953687	21.5923	149	221	164.957
Re_1	MJ20151118_29	21174	10000	114	2.78158	0.890717	9.15053	88	95.6818	92.1139
Re_2	MJ20151118_29	21781	10000	131	2.54658	0.814887	5.40211	97	133	107.462
Re_3	MJ20151118_29	21346	10000	130	2.64092	0.874772	7.98544	93	111.05	99.7947
Re_4	MJ20151118_30	18113	10000	229	3.49323	0.929589	14.2022	181	213.237	192.488
Re_5	MJ20151118_30	35629	10000	68	1.1658	0.620058	2.63198	32	50	38.8182
Re_6	MJ20151118_30	34077	10000	204	2.48345	0.773898	4.42277	135	165.25	147.357
Re_7	MJ20151118_30	24624	10000	143	1.82648	0.725648	3.64495	99	189.75	111.638
Re_8	MJ20151118_30	26201	10000	111	2.00436	0.782323	4.59397	65	117.083	80.2174
Re_9	MJ20151118_30	23717	10000	161	2.28464	0.732188	3.73397	123	153.154	131.924
Re_10	MJ20151118_30	33068	10000	102	2.08463	0.80879	5.22986	59	149.25	70.5357
Re_11	MJ20151118_31	29185	10000	144	1.34403	0.604858	2.53074	97	139.471	114.749
Re_12	MJ20151118_31	25507	10000	165	2.5932	0.847391	6.55271	114	136.781	125.548
Re_13	MJ20151118_31	36819	10000	86	1.76637	0.752552	4.04125	55	65.2857	58.3043
Re_14	MJ20151118_31	34611	10000	142	1.44655	0.631703	2.7152	86	156.083	96.8547
Re_15	MJ20151118_31	33716	10000	144	1.7387	0.702488	3.36121	87	147.071	100.349
Re_16	MJ20151118_31	33347	10000	179	2.50603	0.79384	4.8506	118	136.382	127.035
Re_17	MJ20151118_32	30838	10000	154	2.74226	0.861871	7.23963	109	135.889	115.63
Re_18	MJ20151118_32	30953	10000	97	1.33122	0.645296	2.81925	52	82.25	65.0725
Re_19	MJ20151118_32	27283	10000	206	1.97585	0.762809	4.21602	117	164.531	132.224
Re_20	MJ20151118_32	24923	10000	144	2.53174	0.79773	4.94389	111	137	121.225
Re_21	MJ20151118_32	27115	10000	133	1.9511	0.745039	3.92216	92	118.042	100.418
Re_22	MJ20151118_32	24275	10000	154	2.50228	0.852096	6.76114	100	130.154	113.466
Re_23	MJ20151118_32	29636	10000	158	2.56676	0.871041	7.75439	97	153	107.731
