# Supplementary material for: Specific alterations in gut microbiota are associated with prognosis of Budd–Chiari syndrome
Source: Oncotarget. 2017 Dec 14;9(3):3303–20. doi: 10.18632/oncotarget.23234 (PMC5790465; doi:10.18632/oncotarget.23234)
Supplement: Supplementary file 10 [file oncotarget-09-3303-s010.xlsx]

## Sheet: StvsRe
M00276__PTS_system__mannose_specific_II_component	3.75395			-
M00161__Photosystem_II	0			-
M00185__Sulfate_transport_system	3.75154	St	3.29764	0.0366049
M00149__Complex_II__succinate_dehydrogenase___fumarate_reductase___succinate_dehydrogenase	3.14138			-
M00232__General_L_amino_acid_transport_system	2.38224			-
M00302__2_Aminoethylphosphonate_transport_system	1.87529			-
M00237__Branched_chain_amino_acid_transport_system	4.09406			-
M00222__Phosphate_transport_system	4.35322			-
M00026__Histidine_biosynthesis__PRPP____histidine	4.30514			-
M00277__PTS_system__N_acetylgalactosamine_specific_II_component	2.66484			-
M00176__Sulfur_reduction__sulfate____H2S	0.0463726			-
M00136__GABA_biosynthesis__prokaryotes__putrescine____GABA	1.96496			-
M00019__Leucine_biosynthesis__pyruvate____2_oxoisovalerate____leucine	3.67663			-
M00336__Twin_arginine_translocation__Tat__system	2.93753			-
M00165__Reductive_pentose_phosphate_cycle__Calvin_cycle_	0			-
M00144__Complex_I__NADH_dehydrogenase___NADH_dehydrogenase_I	2.15263			-
M00235__Arginine_ornithine_transport_system	0			-
M00053__Pyrimidine_deoxyribonuleotide_biosynthesis__CDP_CTP____dCDP_dCTP_dTDP_dTTP	3.88087			-
M00230__Glutamate_aspartate_transport_system	3.02347			-
M00050__Guanine_nucleotide_biosynthesis__IMP____GDP_dGDP_GTP_dGTP	4.36716	Re	3.38906	0.0465671
M00202__Oligogalacturonide_transport_system	1.92656			-
M00028__Ornithine_biosynthesis__glutamate____ornithine	4.18493			-
M00061__Uronic_acid_metabolism	4.05607			-
M00035__Methionine_degradation	2.97815			-
M00156__Complex_IV__Cytochrome_c_oxidase___cytochrome_c_oxidase__cbb3_type	0.129955			-
M00321__Bicarbonate_transport_system	0			-
M00178__Ribosome__bacteria	4.63061			-
M00060__Lipopolysaccharide_biosynthesis__KDO2_lipid_A	3.85284			-
M00194__Maltose_maltodextrin_transport_system	3.94164			-
M00045__Histidine_degradation__histidine____N_formiminoglutamate____glutamate	2.47837			-
M00348__Glutathione_transport_system	3.19457			-
M00127__Thiamine_biosynthesis__AIR____thiamine_P_thiamine_2P	4.28022			-
M00231__Octopine_nopaline_transport_system	0			-
M00164__ATP_synthase	4.66431			-
M00003__Gluconeogenesis__oxaloacetate____fructose_6P	4.54255			-
M00036__Leucine_degradation__leucine____acetoacetate___acetyl_CoA	0			-
M00219__AI_2_transport_system	2.03732			-
M00034__Methionine_salvage_pathway	2.50568			-
M00199__Lactose_L_arabinose_transport_system	0			-
M00349__Microcin_C_transport_system	2.50794			-
M00198__sn_Glycerol_3_phosphate_transport_system	2.85752			-
M00323__Urea_transport_system	0			-
M00001__Glycolysis__Embden_Meyerhof_pathway___glucose____pyruvate	4.59606			-
M00064__ADP_L_glycero_D_manno_heptose_biosynthesis	3.72057			-
M00260__DNA_polymerase_III_complex__bacteria	3.09818			-
M00245__Cobalt_transport_system	3.3781			-
M00197__Putative_sugar_transport_system	3.956			-
M00115__NAD_biosynthesis__aspartate____NAD	4.35761			-
M00201__alpha_Glucoside_transport_system	0			-
M00009__Citrate_cycle__TCA_cycle__Krebs_cycle_	3.73188	Re	3.36346	0.0438803
M00119__Pantothenate_biosynthesis__valine_L_aspartate____pantothenate	4.35931			-
M00225__Lysine_arginine_ornithine_transport_system	2.55965			-
M00016__Lysine_biosynthesis__aspartate____lysine	4.13164			-
M00124__Pyridoxal_biosynthesis__erythrose_4P____pyridoxal_5P	3.06574			-
M00324__Dipeptide_transport_system	2.59448			-
M00133__Polyamine_biosynthesis__arginine____agmatine____putrescine____spermidine	3.81338			-
M00022__Shikimate_pathway__phosphoenolpyruvate___erythrose_4P____chorismate	4.44071			-
M00123__Biotin_biosynthesis__pimeloyl_CoA____biotin	4.24335			-
M00220__Rhamnose_transport_system	1.5217			-
M00004__Pentose_phosphate_pathway__Pentose_phosphate_cycle_	4.15491			-
M00077__Chondroitin_sulfate_degradation	0			-
M00317__Manganese_iron_transport_system	3.14311			-
M00163__Photosystem_I	0			-
M00167__Reductive_pentose_phosphate_cycle__glyceraldehyde_3P____RuBP	0			-
M00174__Methane_oxidation__methylotroph__methane____CO2	0			-
M00008__Entner_Doudoroff_pathway__glucose_6P____glyceraldehyde_3P___pyruvate	3.06168			-
M00006__Pentose_phosphate_pathway__oxidative_phase__glucose_6P____ribulose_5P	4.01661			-
M00116__Menaquinone_biosynthesis__chorismate____menaquinone	0			-
M00319__Manganese_zinc_iron_transport_system	1.86717			-
M00166__Reductive_pentose_phosphate_cycle__RuBP___CO2____glyceraldehyde_3P	0			-
M00011__Citrate_cycle__second_carbon_oxidation	3.90048	Re	3.50756	0.0421651
M00360__Aminoacyl_tRNA_biosynthesis__prokaryotes	4.64262			-
M00122__Cobalamin_biosynthesis__cobinamide____cobalamin	0			-
M00049__Adenine_nucleotide_biosynthesis__IMP____ADP_dADP_ATP_dATP	4.36253			-
M00301__Mannopine_transport_system	0			-
M00246__Nickel_transport_system	2.68258			-
M00311__2_oxoglutarate_ferredoxin_oxidoreductase	4.67569			-
M00025__Tyrosine_biosynthesis__chorismate____tyrosine	3.95166			-
M00046__beta_Alanine_biosynthesis__cytosine___uracil____beta_alanine	0			-
M00233__Glutamate_transport_system	2.34356			-
M00007__Pentose_phosphate_pathway__non_oxidative_phase__fructose_6P____ribose_5P	4.43764			-
M00125__Riboflavin_biosynthesis__GTP____riboflavin_FMN_FAD	4.77567			-
M00095__C5_isoprenoid_biosynthesis__mevalonate_pathway	0			-
M00229__Arginine_transport_system	3.21272			-
M00322__Neutral_amino_acid_transport_system	0			-
M00299__Spermidine_putrescine_transport_system	4.24657			-
M00002__Glycolysis__core_module_involving_three_carbon_compounds	4.54			-
M00193__Putative_spermidine_putrescine_transport_system	3.1651			-
M00159__V_type_ATPase__prokaryotes	4.01135			-
M00300__Putrescine_transport_system	2.50595			-
M00157__F_type_ATPase__bacteria	4.66431			-
M00206__Cellobiose_transport_system	1.67095			-
M00088__Ketone_body_biosynthesis__acetyl_CoA____acetoacetate_3_hydroxybutyrate_acetone	0			-
M00048__Inosine_monophosphate_biosynthesis__PRPP___glutamine____IMP	4.37602	Re	3.66311	0.00106558
M00207__Multiple_sugar_transport_system	3.91671			-
M00150__Complex_II__succinate_dehydrogenase___fumarate_reductase___fumarate_reductase	3.33618			-
M00326__RTX_toxin_transport_system	0			-
M00121__Heme_biosynthesis__glutamate____protoheme_siroheme	3.67918			-
M00200__Sorbitol_mannitol_transport_system	0			-
M00239__Peptides_nickel_transport_system	4.50738			-
M00012__Glyoxylate_cycle	3.02684			-
M00017__Methionine_biosynthesis__apartate____homoserine____methionine	3.8473			-
M00033__Ectoine_biosynthesis	0			-
M00126__Tetrahydrofolate_biosynthesis__GTP____THF	4.37642			-
M00204__Trehalose_maltose_transport_system	0			-
M00096__C5_isoprenoid_biosynthesis__non_mevalonate_pathway	3.87819			-
M00310__Pyruvate_ferredoxin_oxidoreductase	3.19084			-
M00287__PTS_system__galactosamine_specific_II_component	2.12331			-
M00018__Threonine_biosynthesis__apartate____homoserine____threonine	4.2967			-
M00333__Type_IV_secretion_system	0			-
M00335__Sec__secretion__system	3.3075			-
M00051__Uridine_monophosphate_biosynthesis__glutamine____PRPP_____UMP	4.66996			-
M00117__Ubiquinone_biosynthesis__prokaryotes__chorismate____ubiquinone	3.3103			-
M00226__Histidine_transport_system	2.5079			-
M00331__Type_II_general_secretion_system	2.62342			-
M00359__Aminoacyl_tRNA_biosynthesis__eukaryotes	4.63835			-
M00278__PTS_system__sorbose_specific_II_component	2.42071			-
